# Supplementary material for: ﻿First record of the genus Catatemnus Beier, 1932 from China, with the description of six new species (Pseudoscorpiones, Atemnidae)
Source: Zookeys. 2023 Jul 3;1168:295–327. doi: 10.3897/zookeys.1168.100798 (PMC10848838; doi:10.3897/zookeys.1168.100798)
Supplement: XML Treatment for Catatemnus huae [file zookeys.1168.100798-treatment2.xml]

<!DOCTYPE tp:taxon-treatment
  PUBLIC "-//TaxonX//DTD Taxonomic Treatment Publishing DTD v0 20100105//EN" "tax-treatment-NSO.dtd">
<tp:taxon-treatment xmlns:tp="http://www.plazi.org/taxpub"><tp:treatment-meta><kwd-group><label>Taxon classification</label><kwd>
                <named-content content-type="kingdom">Animalia</named-content>
              </kwd><kwd>
                <named-content content-type="order">Pseudoscorpiones</named-content>
              </kwd><kwd>
                <named-content content-type="family">Atemnidae</named-content>
              </kwd></kwd-group><mixed-citation publication-type="journal"><person-group><name><surname>Hou</surname><given-names>Yanmeng</given-names></name><name><surname>Zhao</surname><given-names>Lingchen</given-names></name><name><surname>Zhang</surname><given-names>Feng</given-names></name></person-group><article-title>﻿First record of the genus <italic><tp:taxon-name><tp:taxon-name-part taxon-name-part-type="genus" reg="Catatemnus">Catatemnus</tp:taxon-name-part></tp:taxon-name></italic> Beier, 1932 from China, with the description of six new species (<tp:taxon-name><tp:taxon-name-part taxon-name-part-type="order">Pseudoscorpiones</tp:taxon-name-part></tp:taxon-name>, <tp:taxon-name><tp:taxon-name-part taxon-name-part-type="family">Atemnidae</tp:taxon-name-part></tp:taxon-name>)</article-title><source>Zookeys</source><day>03</day><month>07</month><year>2023</year><volume>1168</volume><fpage>295</fpage><lpage>327</lpage><pub-id pub-id-type="doi">10.3897/zookeys.1168.100798</pub-id></mixed-citation></tp:treatment-meta><tp:nomenclature><label>﻿</label><tp:taxon-name>
              <object-id xmlns:xlink="http://www.w3.org/1999/xlink" content-type="arpha" xlink:type="simple">ACB5C00C-722F-5B12-AED0-FAD4DA2DE82E</object-id>
              <tp:taxon-name-part taxon-name-part-type="genus" reg="Catatemnus">Catatemnus</tp:taxon-name-part>
              <tp:taxon-name-part taxon-name-part-type="species" reg="huae">huae</tp:taxon-name-part>
              <object-id xmlns:xlink="http://www.w3.org/1999/xlink" content-type="zoobank" xlink:type="simple">https://zoobank.org/3046D213-0100-4492-8883-CE96EE2393C9</object-id>
            </tp:taxon-name><tp:taxon-status xmlns:xlink="http://www.w3.org/1999/xlink" xlink:type="simple">sp. nov.</tp:taxon-status><xref ref-type="fig" rid="F1">Figs 1</xref><xref ref-type="fig" rid="F2">, 2</xref><xref ref-type="fig" rid="F3">, 3 (胡氏猫伪蝎)</xref></tp:nomenclature><tp:treatment-sec sec-type="type material" id="SECID0EIOAC"><title>Type material.</title><p><bold><italic>Holotype</italic></bold>: China • ♂; Hainan Province, Lingshui County, Xincun Town, Tonghai Village; <named-content xmlns:xlink="http://www.w3.org/1999/xlink" content-type="dwc:verbatimCoordinates" xlink:type="simple"><named-content content-type="geo-json" specific-use="{&#34;type&#34;:&#34;Point&#34;,&#34;coordinates&#34;:[110.008250,18.434733]}" id="NCID0EWOAC" xlink:type="simple">18°26.084'N, 110°0.495'E</named-content></named-content>; 10 m a.s.l.; 19 May. 2011; Junfang Hu leg.; Ps.–<abbrev xmlns:xlink="http://www.w3.org/1999/xlink" xlink:title="Museum of Hebei University" id="ABBRID0E2OAC" xlink:type="simple">MHBU</abbrev>–HA11051901. <bold><italic>Paratype</italic></bold>: • 1♀; same data as the holotype; Ps.–<abbrev xmlns:xlink="http://www.w3.org/1999/xlink" xlink:title="Museum of Southwest University" id="ABBRID0ECPAC" xlink:type="simple">MSWU</abbrev>–HA11051902.</p></tp:treatment-sec><tp:treatment-sec sec-type="diagnosis" id="SECID0EGPAC"><title>Diagnosis (♂♀).</title><p>This new species is characterized by carapace smooth but with a faint medial furrow; with two faint eyespots situated near anterior margin of carapace. Palpal stout, femur (♂) 2.48×, (♀) 2.52×, chela with pedicel (♂) 3.05×, (♀) 2.93×, without pedicel (♂) 2.81×, (♀) 2.74× longer than broad; the retrolateral surface of trochanter, the prolateral surface of femur, patella and hand granular; male genitalia: the hooked branch (<abbrev xmlns:xlink="http://www.w3.org/1999/xlink" xlink:title="hooked branch" id="ABBRID0EMPAC" xlink:type="simple">br</abbrev>) relatively small.</p></tp:treatment-sec><tp:treatment-sec sec-type="description" id="SECID0EQPAC"><title>Description.</title><p><bold>Adult male</bold> (Figs <xref ref-type="fig" rid="F1">1A</xref>, <xref ref-type="fig" rid="F2">2A–E, G–I</xref>, <xref ref-type="fig" rid="F3">3A–H, J–L</xref>). <bold><italic>Color</italic></bold>: anterior half of carapace yellowish brown, paler in posterior half; pedipalps reddish brown, paler in female; tergites brown, paler in legs; remainder yellow. <bold><italic>Carapace</italic></bold> (Figs <xref ref-type="fig" rid="F2">2A</xref>, <xref ref-type="fig" rid="F3">3A</xref>): anterior half slightly darker than posterior half; surface smooth, but with a faint medial furrow; with two faint eyespots situated near anterior margin of carapace; anterior margin with six setae, posterior margin with seven setae, 47 in total, each seta acicular and very slightly curved; with a pair of lyrifissures on anterior margin and posterior margin, respectively. <bold><italic>Chelicera</italic></bold> (Fig. <xref ref-type="fig" rid="F3">3B, C, E</xref>): much smaller than carapace length; surface smooth; four setae (sbs absent; <abbrev xmlns:xlink="http://www.w3.org/1999/xlink" xlink:title="basal seta" id="ABBRID0E1AAE" xlink:type="simple">bs</abbrev> shorter than others) and two lyrifissures (exterior condylar lyrifissure and exterior lyrifissure) present on hand; movable finger with one galeal seta; <abbrev xmlns:xlink="http://www.w3.org/1999/xlink" xlink:title="basal seta" id="ABBRID0E5AAE" xlink:type="simple">bs</abbrev> and <abbrev xmlns:xlink="http://www.w3.org/1999/xlink" xlink:title="exterior seta" id="ABBRID0ECBAE" xlink:type="simple">es</abbrev> dentate apically, <abbrev xmlns:xlink="http://www.w3.org/1999/xlink" xlink:title="interior seta" id="ABBRID0EGBAE" xlink:type="simple">is</abbrev> and <abbrev xmlns:xlink="http://www.w3.org/1999/xlink" xlink:title="laminal seta" id="ABBRID0EKBAE" xlink:type="simple">ls</abbrev> long and acute. Fixed finger with six large retrorse teeth and three small apical teeth, movable finger with a long broadly rounded subapical lobe; galea present, slender, apically with five branchlets (Fig. <xref ref-type="fig" rid="F3">3C</xref>). Serrula interior connected to fixed finger for entire length, proximally modified to form velum, serrula exterior with 26 lamellae, the basal one longest; lamina exterior present. Rallum composed of four blades, the basal two blades shorter than others, the distal one dentated anteriorly, remainder smooth (Fig. <xref ref-type="fig" rid="F3">3E</xref>). <bold><italic>Pedipalp</italic></bold> (Figs <xref ref-type="fig" rid="F2">2B–D</xref>, <xref ref-type="fig" rid="F3">3F, H</xref>): stout, trochanter 1.85×, femur 2.48×, patella 2.14×, chela with pedicel (without pedicel) 3.05× (2.81×), hand with pedicel (without pedicel) 1.79× (1.55×) longer than broad; movable chelal finger 0.71× (0.82×) longer than hand with pedicel (without pedicel). Setae generally long and acuminate. Retrolateral surface of trochanter, the prolateral surface of femur, patella, and hand granular; trochanter with a rounded ventral tubercle and a well-developed conical dorsal tubercle. Fixed chelal finger with eight trichobothria, movable chelal finger with four trichobothria: <abbrev xmlns:xlink="http://www.w3.org/1999/xlink" xlink:title="exterior basal" id="ABBRID0EBCAE" xlink:type="simple">eb</abbrev> and <abbrev xmlns:xlink="http://www.w3.org/1999/xlink" xlink:title="exterior sub-basal" id="ABBRID0EFCAE" xlink:type="simple">esb</abbrev> situated at base of fixed finger on retrolateral face, <abbrev xmlns:xlink="http://www.w3.org/1999/xlink" xlink:title="exterior sub-basal" id="ABBRID0EJCAE" xlink:type="simple">esb</abbrev> slightly distal to <abbrev xmlns:xlink="http://www.w3.org/1999/xlink" xlink:title="exterior basal" id="ABBRID0ENCAE" xlink:type="simple">eb</abbrev>; <abbrev xmlns:xlink="http://www.w3.org/1999/xlink" xlink:title="interior basal" id="ABBRID0ERCAE" xlink:type="simple">ib</abbrev> and <abbrev xmlns:xlink="http://www.w3.org/1999/xlink" xlink:title="interior sub-basal" id="ABBRID0EVCAE" xlink:type="simple">isb</abbrev> situated at base of fixed finger on prolateral face, <abbrev xmlns:xlink="http://www.w3.org/1999/xlink" xlink:title="interior sub-basal" id="ABBRID0EZCAE" xlink:type="simple">isb</abbrev> slightly distal to <abbrev xmlns:xlink="http://www.w3.org/1999/xlink" xlink:title="interior basal" id="ABBRID0E4CAE" xlink:type="simple">ib</abbrev>; <abbrev xmlns:xlink="http://www.w3.org/1999/xlink" xlink:title="exterior sub-terminal" id="ABBRID0EBDAE" xlink:type="simple">est</abbrev> in the middle of fixed finger; <abbrev xmlns:xlink="http://www.w3.org/1999/xlink" xlink:title="exterior terminal" id="ABBRID0EFDAE" xlink:type="simple">et</abbrev> near sub-distal of fixed finger; <abbrev xmlns:xlink="http://www.w3.org/1999/xlink" xlink:title="exterior sub-terminal" id="ABBRID0EJDAE" xlink:type="simple">est</abbrev> closer to <abbrev xmlns:xlink="http://www.w3.org/1999/xlink" xlink:title="exterior terminal" id="ABBRID0ENDAE" xlink:type="simple">et</abbrev> than to <abbrev xmlns:xlink="http://www.w3.org/1999/xlink" xlink:title="exterior sub-basal" id="ABBRID0ERDAE" xlink:type="simple">esb</abbrev>; <abbrev xmlns:xlink="http://www.w3.org/1999/xlink" xlink:title="interior terminal" id="ABBRID0EVDAE" xlink:type="simple">it</abbrev> slightly distal to <abbrev xmlns:xlink="http://www.w3.org/1999/xlink" xlink:title="exterior sub-terminal" id="ABBRID0EZDAE" xlink:type="simple">est</abbrev> and proximal to <abbrev xmlns:xlink="http://www.w3.org/1999/xlink" xlink:title="exterior terminal" id="ABBRID0E4DAE" xlink:type="simple">et</abbrev>; <abbrev xmlns:xlink="http://www.w3.org/1999/xlink" xlink:title="interior sub-terminal" id="ABBRID0EBEAE" xlink:type="simple">ist</abbrev> situated proximal to <abbrev xmlns:xlink="http://www.w3.org/1999/xlink" xlink:title="exterior sub-terminal" id="ABBRID0EFEAE" xlink:type="simple">est</abbrev> and distal to <abbrev xmlns:xlink="http://www.w3.org/1999/xlink" xlink:title="interior sub-basal" id="ABBRID0EJEAE" xlink:type="simple">isb</abbrev>; <abbrev xmlns:xlink="http://www.w3.org/1999/xlink" xlink:title="interior terminal" id="ABBRID0ENEAE" xlink:type="simple">it</abbrev> closer to <abbrev xmlns:xlink="http://www.w3.org/1999/xlink" xlink:title="interior sub-terminal" id="ABBRID0EREAE" xlink:type="simple">ist</abbrev> than to fingertip; distance between <abbrev xmlns:xlink="http://www.w3.org/1999/xlink" xlink:title="exterior sub-terminal" id="ABBRID0EVEAE" xlink:type="simple">est</abbrev> and <abbrev xmlns:xlink="http://www.w3.org/1999/xlink" xlink:title="exterior sub-basal" id="ABBRID0EZEAE" xlink:type="simple">esb</abbrev> farther to that of <abbrev xmlns:xlink="http://www.w3.org/1999/xlink" xlink:title="interior sub-terminal" id="ABBRID0E4EAE" xlink:type="simple">ist</abbrev> and <abbrev xmlns:xlink="http://www.w3.org/1999/xlink" xlink:title="interior sub-basal" id="ABBRID0EBFAE" xlink:type="simple">isb</abbrev>, distance between <abbrev xmlns:xlink="http://www.w3.org/1999/xlink" xlink:title="interior terminal" id="ABBRID0EFFAE" xlink:type="simple">it</abbrev> and fingertip nearly shorter to distance between <abbrev xmlns:xlink="http://www.w3.org/1999/xlink" xlink:title="interior sub-terminal" id="ABBRID0EJFAE" xlink:type="simple">ist</abbrev> and <abbrev xmlns:xlink="http://www.w3.org/1999/xlink" xlink:title="interior sub-basal" id="ABBRID0ENFAE" xlink:type="simple">isb</abbrev>; b and <abbrev xmlns:xlink="http://www.w3.org/1999/xlink" xlink:title="sub-basal" id="ABBRID0ERFAE" xlink:type="simple">sb</abbrev> situated at base of movable finger on retrolateral face; t in the middle of movable finger and at same level as <abbrev xmlns:xlink="http://www.w3.org/1999/xlink" xlink:title="exterior sub-terminal" id="ABBRID0EVFAE" xlink:type="simple">est</abbrev>; <abbrev xmlns:xlink="http://www.w3.org/1999/xlink" xlink:title="sub-basal" id="ABBRID0EZFAE" xlink:type="simple">sb</abbrev> closer to b than to <abbrev xmlns:xlink="http://www.w3.org/1999/xlink" xlink:title="sub-terminal" id="ABBRID0E4FAE" xlink:type="simple">st</abbrev>; <abbrev xmlns:xlink="http://www.w3.org/1999/xlink" xlink:title="sub-terminal" id="ABBRID0EBGAE" xlink:type="simple">st</abbrev> closer to t than to <abbrev xmlns:xlink="http://www.w3.org/1999/xlink" xlink:title="sub-basal" id="ABBRID0EFGAE" xlink:type="simple">sb</abbrev> (Fig. <xref ref-type="fig" rid="F3">3H</xref>). Venom apparatus only present in fixed chelal finger, venom ducts curved and short, terminating in inflated nodus ramosus between <abbrev xmlns:xlink="http://www.w3.org/1999/xlink" xlink:title="exterior terminal" id="ABBRID0ENGAE" xlink:type="simple">et</abbrev> and <abbrev xmlns:xlink="http://www.w3.org/1999/xlink" xlink:title="exterior sub-terminal" id="ABBRID0ERGAE" xlink:type="simple">est</abbrev> and closer to <abbrev xmlns:xlink="http://www.w3.org/1999/xlink" xlink:title="exterior sub-terminal" id="ABBRID0EVGAE" xlink:type="simple">est</abbrev>. Both chelal fingers with a row of acute teeth, spaced contiguously along the margin, slightly rounded proximally: fixed chelal finger with 28 teeth; movable chelal finger with 35 teeth (nearly as large as teeth on fixed chelal finger); without accessory teeth (Fig. <xref ref-type="fig" rid="F3">3H</xref>). Sense spots absent; femur without long tactile setae. Movable chelal finger slightly curved in lateral view (Figs <xref ref-type="fig" rid="F2">2C</xref>, <xref ref-type="fig" rid="F3">3H</xref>). <bold><italic>Opisthosoma</italic></bold>: generally typical, all setae long and acuminate, pleural membrane longitudinally striate, without setae. Tergites I and XI undivided and other tergites incompletely divided, tergal chaetotaxy I–XI: 9: 9: 4–4: 7–7: 9–8: 7–8: 7–8: 8–7: 8–6: 7–7+ (2T): 13 + (4T), arranged in two rows on tergites IV–XI. Sternites XI undivided and other sternites divided, sternal chaetotaxy IV–XI: 6–6: 8–7:8–8: 8–8: 6–7: 7–7: 7–7 (4T): 13 + (4T). Anus (tergite XII and sternite XII) without raised rim. Anterior genital operculum with seven setae on each side, posterior margin with four setae on each side and with one or two lyrifissures. Male genitalia (Figs <xref ref-type="fig" rid="F2">2E</xref>, <xref ref-type="fig" rid="F3">3J, L</xref>): the distal part (l) of lateral apodemes with a distinctive inner ridge curved into semicircle; the hooked branch (<abbrev xmlns:xlink="http://www.w3.org/1999/xlink" xlink:title="hooked branch" id="ABBRID0EQHAE" xlink:type="simple">br</abbrev>) bowed distally and terminated in a plate-like tip; the proximal part with a distinct dark sclerotized bar (c), shorter and incurved; the longitudinal fold of medial diverticula (d) with a projection midway along its length, forming a lobe bulge; the ejaculatory canal atrium (e) not well-developed, curved distally; the lateral rods (f) long and diverging proximally; the tip of dorsal apodeme (g) completely joined; the ventral diverticulum (h) bilobed; genital atrium without genital setae. <bold><italic>Legs</italic></bold> (Figs <xref ref-type="fig" rid="F2">2G–I</xref>, <xref ref-type="fig" rid="F3">3G, K</xref>): typical, fairly smooth, slightly stout; junction between femora and patellae I and II oblique. Femoropatella of leg IV 3.13× longer than deep; tibia 3.93× longer than deep; with basal tactile setae on tarsal segment: tarsus 4.50× longer than deep (TS = 0.09–0.11); subterminal tarsal setae arcuate and acute. Arolium slightly shorter than claws, not divided; claws smooth.</p><fig id="F1" position="float" orientation="portrait"><object-id xmlns:xlink="http://www.w3.org/1999/xlink" content-type="doi" xlink:type="simple">10.3897/zookeys.1168.100798.figure1</object-id><object-id xmlns:xlink="http://www.w3.org/1999/xlink" content-type="arpha" xlink:type="simple">F341180F-846F-5841-85BC-A8760D7EB01B</object-id><label>Figure 1.</label><caption><p><italic><tp:taxon-name><tp:taxon-name-part taxon-name-part-type="genus" reg="Catatemnus">Catatemnus</tp:taxon-name-part><tp:taxon-name-part taxon-name-part-type="species" reg="huae">huae</tp:taxon-name-part></tp:taxon-name></italic> sp. nov. <bold>A</bold> holotype male, habitus (minus left pedipalp, left legs I and IV, dorsal view) <bold>B</bold> paratype female, habitus (minus left pedipalp, left legs I and III, right leg IV, dorsal view). Scale bars: 0.5 mm.</p></caption><graphic xmlns:xlink="http://www.w3.org/1999/xlink" xlink:href="zookeys-1168-295_article-100798__-g001.jpg" position="float" orientation="portrait" xlink:type="simple" id="oo_872299.jpg"><uri content-type="original_file" xlink:type="simple">https://binary.pensoft.net/fig/872299</uri></graphic></fig><fig id="F2" position="float" orientation="portrait"><object-id xmlns:xlink="http://www.w3.org/1999/xlink" content-type="doi" xlink:type="simple">10.3897/zookeys.1168.100798.figure2</object-id><object-id xmlns:xlink="http://www.w3.org/1999/xlink" content-type="arpha" xlink:type="simple">5E43A3F2-7AC1-583F-8DAD-2ED8C9A5D61F</object-id><label>Figure 2.</label><caption><p><italic><tp:taxon-name><tp:taxon-name-part taxon-name-part-type="genus" reg="Catatemnus">Catatemnus</tp:taxon-name-part><tp:taxon-name-part taxon-name-part-type="species" reg="huae">huae</tp:taxon-name-part></tp:taxon-name></italic> sp. nov., holotype male (<bold>A–E, G–I</bold>), paratype female (<bold>F</bold>) <bold>A</bold> carapace (dorsal view) <bold>B</bold> left chela (lateral view) <bold>C</bold> left chelal fingers (lateral view) <bold>D</bold> left pedipalp (dorsal view) <bold>E</bold> male genital area (ventral view) <bold>F</bold> female genital area (ventral view) <bold>G</bold> tarsus of left leg IV (lateral view) <bold>H</bold> left leg I (lateral view) <bold>I</bold> left leg IV (lateral view). Scale bars: 0.20 mm (<bold>B, D, H, I</bold>); 0.10 mm (<bold>A, C, E–G</bold>).</p></caption><graphic xmlns:xlink="http://www.w3.org/1999/xlink" xlink:href="zookeys-1168-295_article-100798__-g002.jpg" position="float" orientation="portrait" xlink:type="simple" id="oo_872300.jpg"><uri content-type="original_file" xlink:type="simple">https://binary.pensoft.net/fig/872300</uri></graphic></fig><fig id="F3" position="float" orientation="portrait"><object-id xmlns:xlink="http://www.w3.org/1999/xlink" content-type="doi" xlink:type="simple">10.3897/zookeys.1168.100798.figure3</object-id><object-id xmlns:xlink="http://www.w3.org/1999/xlink" content-type="arpha" xlink:type="simple">444B4A84-0A66-51BB-BE4A-32692E04522E</object-id><label>Figure 3.</label><caption><p><italic><tp:taxon-name><tp:taxon-name-part taxon-name-part-type="genus" reg="Catatemnus">Catatemnus</tp:taxon-name-part><tp:taxon-name-part taxon-name-part-type="species" reg="huae">huae</tp:taxon-name-part></tp:taxon-name></italic> sp. nov., holotype male (<bold>A–C, E–H, J–L</bold>), paratype female (<bold>D, I</bold>) <bold>A</bold> carapace (dorsal view) <bold>B</bold> left chelicera (dorsal view) <bold>C</bold> male galea <bold>D</bold> female galea <bold>E</bold> rallum <bold>F</bold> left pedipalp (dorsal view) <bold>G</bold> left leg I (lateral view) <bold>H</bold> left chelal fingers (lateral view), with details of trichobothrial pattern <bold>I</bold> female genital area (ventral view) <bold>J</bold> male genital area (ventral view) <bold>K</bold> left leg IV (lateral view) <bold>L</bold> male genital organ. Scale bars: 0.20 mm (<bold>F, G, K</bold>); 0.10 mm (<bold>A–E, H–J, L</bold>). Abbreviations: <bold>b</bold> = basal; <bold><abbrev xmlns:xlink="http://www.w3.org/1999/xlink" xlink:title="sub-basal" id="ABBRID0EDMAE" xlink:type="simple">sb</abbrev></bold> = sub-basal; <bold><abbrev xmlns:xlink="http://www.w3.org/1999/xlink" xlink:title="sub-terminal" id="ABBRID0EIMAE" xlink:type="simple">st</abbrev></bold> = sub-terminal; <bold>t</bold> = terminal; <bold><abbrev xmlns:xlink="http://www.w3.org/1999/xlink" xlink:title="interior basal" id="ABBRID0EPMAE" xlink:type="simple">ib</abbrev></bold> = interior basal; <bold><abbrev xmlns:xlink="http://www.w3.org/1999/xlink" xlink:title="interior sub-basal" id="ABBRID0EUMAE" xlink:type="simple">isb</abbrev></bold> = interior sub-basal; <bold><abbrev xmlns:xlink="http://www.w3.org/1999/xlink" xlink:title="interior sub-terminal" id="ABBRID0EZMAE" xlink:type="simple">ist</abbrev></bold> = interior sub-terminal; <bold><abbrev xmlns:xlink="http://www.w3.org/1999/xlink" xlink:title="interior terminal" id="ABBRID0E5MAE" xlink:type="simple">it</abbrev></bold> = interior terminal; <bold><abbrev xmlns:xlink="http://www.w3.org/1999/xlink" xlink:title="exterior basal" id="ABBRID0EDNAE" xlink:type="simple">eb</abbrev></bold> = exterior basal; <bold><abbrev xmlns:xlink="http://www.w3.org/1999/xlink" xlink:title="exterior sub-basal" id="ABBRID0EINAE" xlink:type="simple">esb</abbrev></bold> = exterior sub-basal; <bold><abbrev xmlns:xlink="http://www.w3.org/1999/xlink" xlink:title="exterior sub-terminal" id="ABBRID0ENNAE" xlink:type="simple">est</abbrev></bold> = exterior sub-terminal; <bold><abbrev xmlns:xlink="http://www.w3.org/1999/xlink" xlink:title="exterior terminal" id="ABBRID0ESNAE" xlink:type="simple">et</abbrev></bold> = exterior terminal; <bold>a</bold> = lateral apodeme; <bold><abbrev xmlns:xlink="http://www.w3.org/1999/xlink" xlink:title="hooked branch" id="ABBRID0EZNAE" xlink:type="simple">br</abbrev></bold> = hooked branch; <bold>c</bold> = sclerotized bar; <bold>d</bold> = longitudinal fold of medial diverticulum; <bold>e</bold> = ejaculatory canal atrium; <bold>f</bold> = lateral rods; <bold>g</bold> = dorsal apodeme; <bold>h</bold> = ventral diverticulum; <bold>l</bold> = lateral lip of lateral apodeme.</p></caption><graphic xmlns:xlink="http://www.w3.org/1999/xlink" xlink:href="zookeys-1168-295_article-100798__-g003.jpg" position="float" orientation="portrait" xlink:type="simple" id="oo_872301.jpg"><uri content-type="original_file" xlink:type="simple">https://binary.pensoft.net/fig/872301</uri></graphic></fig><p><bold>Adult Female</bold> (Figs <xref ref-type="fig" rid="F1">1B</xref>, <xref ref-type="fig" rid="F2">2F</xref>, <xref ref-type="fig" rid="F3">3D, I</xref>): mostly same as the male, but a little larger in body size; anterior half of carapace yellowish brown, paler in posterior half; pedipalps reddish brown; tergites yellowish brown, paler in legs; remainder yellow. <bold><italic>Carapace</italic></bold>: anterior margin with two setae, posterior margin with eight setae, 46 in total. <bold><italic>Chelicera</italic></bold>: hand with four setae, <abbrev xmlns:xlink="http://www.w3.org/1999/xlink" xlink:title="basal seta" id="ABBRID0EGPAE" xlink:type="simple">bs</abbrev> and <abbrev xmlns:xlink="http://www.w3.org/1999/xlink" xlink:title="exterior seta" id="ABBRID0EKPAE" xlink:type="simple">es</abbrev> dentate apically, <abbrev xmlns:xlink="http://www.w3.org/1999/xlink" xlink:title="interior seta" id="ABBRID0EOPAE" xlink:type="simple">is</abbrev> and <abbrev xmlns:xlink="http://www.w3.org/1999/xlink" xlink:title="laminal seta" id="ABBRID0ESPAE" xlink:type="simple">ls</abbrev> long and acute; fixed finger with six large retrorse teeth and three small apical teeth, movable finger with two long broadly rounded subapical lobes; galea with six branchlets (Fig. <xref ref-type="fig" rid="F3">3D</xref>); serrula exterior with 21 lamellae; rallum with four blades. <bold><italic>Pedipalp</italic></bold>: stout, the retrolateral surface of trochanter, the prolateral surface of femur, patella and base of chelal fingers granular; trochanter with two distinct conical dorsal tubercles; trochanter 1.88×, femur 2.52×, patella 2.20×, chela (with pedicel) 2.93×, chela (without pedicel) 2.74×, hand (without pedicel) 1.58× longer than broad, movable chelal finger 0.67× (0.75×) longer than hand with pedicel (without pedicel). <bold><italic>Opisthosoma</italic></bold>: tergites I, II, and XI undivided, tergites III and IV incompletely divided and other tergites completely divided; tergal chaetotaxy (I–XI): 8: 11: 6–6: 8–7: 7–8: 9–8: 9–9: 8–8: 8–8: 14+ (2T): 10+ (4T); sternites XI undivided and other sternites divided, sternal chaetotaxy (IV–XI): 6–6: 8–8:8–9: 7–5: 8–6: 8–8: 8–9 (4T): 9 + (4T); genital structure (Figs <xref ref-type="fig" rid="F2">2F</xref>, <xref ref-type="fig" rid="F3">3I</xref>) simple, spermathecae provided with separated median cribriform plates.</p><p><bold>Dimensions</bold> (length/breadth or, in the case of the legs, length/depth in mm). Male (female in parentheses): body length 3.19 (3.21). Carapace 0.87/0.66 (0.87/0.69). Pedipalp: trochanter 0.48/0.26 (0.49/0.26), femur 0.72/0.29 (0.78/0.31), patella 0.77/0.36 (0.77/0.35), chela (with pedicel) 1.28/0.42 (1.35/0.46), chela (without pedicel) 1.18 (1.26), hand (with pedicel) 0.75 (0.82), hand (without pedicel) 0.65 (0.73), movable finger length 0.53 (0.55). Leg I: trochanter 0.17/0.14 (0.16/0.15), femur 0.28/0.18 (0.27/0.19), patella 0.40/0.16 (0.40/0.16), tibia 0.40/0.12 (0.42/0.12), tarsus 0.38/0.08 (0.41/0.09). Leg IV: trochanter 0.30/0.16 (0.30/0.17), femoropatella 0.75/0.24 (0.79/0.25), tibia 0.59/0.15 (0.62/0.16), tarsus 0.45/0.10 (0.48/0.11).</p></tp:treatment-sec><tp:treatment-sec sec-type="remarks" id="SECID0EMQAE"><title>Remarks.</title><p>Prior to this study, 13 species of <italic><tp:taxon-name><tp:taxon-name-part taxon-name-part-type="genus" reg="Catatemnus">Catatemnus</tp:taxon-name-part></tp:taxon-name></italic> have been recorded around the world, of which five come from Asia, but none have been recorded in China. The medial furrow on the carapace of <italic><tp:taxon-name><tp:taxon-name-part taxon-name-part-type="genus" reg="Catatemnus">Catatemnus</tp:taxon-name-part><tp:taxon-name-part taxon-name-part-type="species" reg="huae">huae</tp:taxon-name-part></tp:taxon-name></italic> sp. nov. was a little faint (but still visible) probably due to the pale body color.</p><p><italic><tp:taxon-name><tp:taxon-name-part taxon-name-part-type="genus" reg="Catatemnus">Catatemnus</tp:taxon-name-part><tp:taxon-name-part taxon-name-part-type="species" reg="huae">huae</tp:taxon-name-part></tp:taxon-name></italic> sp. nov. can be distinguished from <italic><tp:taxon-name><tp:taxon-name-part taxon-name-part-type="genus" reg="Chelifer">C.</tp:taxon-name-part><tp:taxon-name-part taxon-name-part-type="species" reg="birmanicus">birmanicus</tp:taxon-name-part></tp:taxon-name></italic> (Thorell, 1889) by the stouter pedipalps (e.g., palpal femur (♀) 2.52× vs 2.36× longer than broad, length 0.78 mm vs 0.92 mm) and the traits of pedipalps (distinctly granular vs minutely granular); from <italic><tp:taxon-name><tp:taxon-name-part taxon-name-part-type="genus" reg="Catatemnus">C.</tp:taxon-name-part><tp:taxon-name-part taxon-name-part-type="species" reg="concavus">concavus</tp:taxon-name-part></tp:taxon-name></italic> (With, 1906) by the stouter pedipalps (♀) (e.g., palpal femur 2.52× vs 2.29× longer than broad, length 0.78 mm vs 0.90 mm), the trait of galea (galea well-developed and with six branchlets vs galea undeveloped and partly lost) and the color of the tergites (pale yellow vs darker brown); from <italic><tp:taxon-name><tp:taxon-name-part taxon-name-part-type="genus" reg="Catatemnus">C.</tp:taxon-name-part><tp:taxon-name-part taxon-name-part-type="species" reg="monitor">monitor</tp:taxon-name-part></tp:taxon-name></italic> (With, 1906) by stouter pedipalps (e.g., palpal femur (♂) 2.48× vs 2.25×, (♀) 2.52× vs 2.27× longer than broad, length (♂) 0.72 mm vs 1.01 mm, (♀) 0.78 mm vs 0.95 mm), the trait of eyespots (with two faint eyespots vs no eyespots visible) and the color of the dorsal surface of the body (pale yellow vs dark brown); from <italic><tp:taxon-name><tp:taxon-name-part taxon-name-part-type="genus" reg="Catatemnus">C.</tp:taxon-name-part><tp:taxon-name-part taxon-name-part-type="species" reg="nicobarensis">nicobarensis</tp:taxon-name-part></tp:taxon-name></italic> (With, 1906) by the stouter pedipalps (♂) (e.g., palpal femur 2.48× vs 2.14× longer than broad, length 0.72 mm vs 0.97 mm) and the traits of the palpal trochanter (anterior surface granular vs smooth or almost smooth); from <italic><tp:taxon-name><tp:taxon-name-part taxon-name-part-type="genus" reg="Catatemnus">C.</tp:taxon-name-part><tp:taxon-name-part taxon-name-part-type="species" reg="thorelli">thorelli</tp:taxon-name-part></tp:taxon-name></italic> (Balzan, 1892) by the trait of eyespots (with two faint eyespots vs with two distinct eyespots) and the traits of pedipalps (surface of all segments (except chelal fingers) granular vs surface of palps smooth) (<xref ref-type="bibr" rid="B9">Thorell 1889</xref>; <xref ref-type="bibr" rid="B1">Balzan 1891</xref>; <xref ref-type="bibr" rid="B10">With 1906</xref>; <xref ref-type="bibr" rid="B2">Beier 1932</xref>).</p></tp:treatment-sec><tp:treatment-sec sec-type="distribution" id="SECID0EYTAE"><title>Distribution.</title><p>Known only from the type locality.</p></tp:treatment-sec><tp:treatment-sec sec-type="etymology" id="SECID0E4TAE"><title>Etymology.</title><p>The new species is named after Junfang Hu, who collected the specimen for this study.</p></tp:treatment-sec><ref-list><ref id="B9"><mixed-citation xmlns:xlink="http://www.w3.org/1999/xlink" xlink:type="simple"><person-group><name name-style="western"><surname>Thorell</surname><given-names>T</given-names></name></person-group> (<year>1889</year>) <article-title>Aracnidi Artrogastri Birmani raccolti da L. Fea nel 1885–1887.</article-title><source>Annali del Museo Civico di Storia Naturale di Genova</source><volume>7</volume>(<issue>2</issue>): <fpage>521</fpage>–<lpage>729</lpage>. <ext-link xlink:href="10.5962/bhl.title.10400" ext-link-type="doi" xlink:type="simple">https://doi.org/10.5962/bhl.title.10400</ext-link></mixed-citation></ref><ref id="B1"><mixed-citation xmlns:xlink="http://www.w3.org/1999/xlink" xlink:type="simple"><person-group><name name-style="western"><surname>Balzan</surname><given-names>L</given-names></name></person-group> (<year>1891</year>) <article-title>Voyage de M. E. Simon au Venezuela (Décembre 1887 - Avril 1888). Arachnides. Chernetes (<tp:taxon-name><tp:taxon-name-part taxon-name-part-type="order">Pseudoscorpiones</tp:taxon-name-part></tp:taxon-name>).</article-title><source>Annales de la Société Entomologique de France</source><volume>60</volume>: <fpage>497</fpage>–<lpage>512</lpage>.</mixed-citation></ref><ref id="B10"><mixed-citation xmlns:xlink="http://www.w3.org/1999/xlink" xlink:type="simple"><person-group><name name-style="western"><surname>With</surname><given-names>CJ</given-names></name></person-group> (<year>1906</year>) The Danish expedition to Siam 1899–1900. III. Chelonethi. An account of the Indian false-scorpions together with studies on the anatomy and classification of the order. Oversigt over det Konigelige Danske Videnskabernes Selskabs Forhandlinger (7)3: 1–214.</mixed-citation></ref><ref id="B2"><mixed-citation xmlns:xlink="http://www.w3.org/1999/xlink" xlink:type="simple"><person-group><name name-style="western"><surname>Beier</surname><given-names>M</given-names></name></person-group> (<year>1932</year>) <tp:taxon-name><tp:taxon-name-part taxon-name-part-type="order">Pseudoscorpionidea</tp:taxon-name-part></tp:taxon-name> II. Subord. C. Cheliferinea. Tierreich 58: [i–xxi,] 1–294. <ext-link xlink:href="10.1515/9783111385402" ext-link-type="doi" xlink:type="simple">https://doi.org/10.1515/9783111385402</ext-link></mixed-citation></ref></ref-list></tp:taxon-treatment>
