# Supplementary material for: ﻿First record of the genus Catatemnus Beier, 1932 from China, with the description of six new species (Pseudoscorpiones, Atemnidae)
Source: Zookeys. 2023 Jul 3;1168:295–327. doi: 10.3897/zookeys.1168.100798 (PMC10848838; doi:10.3897/zookeys.1168.100798)
Supplement: XML Treatment for Catatemnus ramus [file zookeys.1168.100798-treatment4.xml]

<!DOCTYPE tp:taxon-treatment
  PUBLIC "-//TaxonX//DTD Taxonomic Treatment Publishing DTD v0 20100105//EN" "tax-treatment-NSO.dtd">
<tp:taxon-treatment xmlns:tp="http://www.plazi.org/taxpub"><tp:treatment-meta><kwd-group><label>Taxon classification</label><kwd>
                <named-content content-type="kingdom">Animalia</named-content>
              </kwd><kwd>
                <named-content content-type="order">Pseudoscorpiones</named-content>
              </kwd><kwd>
                <named-content content-type="family">Atemnidae</named-content>
              </kwd></kwd-group><mixed-citation publication-type="journal"><person-group><name><surname>Hou</surname><given-names>Yanmeng</given-names></name><name><surname>Zhao</surname><given-names>Lingchen</given-names></name><name><surname>Zhang</surname><given-names>Feng</given-names></name></person-group><article-title>﻿First record of the genus <italic><tp:taxon-name><tp:taxon-name-part taxon-name-part-type="genus" reg="Catatemnus">Catatemnus</tp:taxon-name-part></tp:taxon-name></italic> Beier, 1932 from China, with the description of six new species (<tp:taxon-name><tp:taxon-name-part taxon-name-part-type="order">Pseudoscorpiones</tp:taxon-name-part></tp:taxon-name>, <tp:taxon-name><tp:taxon-name-part taxon-name-part-type="family">Atemnidae</tp:taxon-name-part></tp:taxon-name>)</article-title><source>Zookeys</source><day>03</day><month>07</month><year>2023</year><volume>1168</volume><fpage>295</fpage><lpage>327</lpage><pub-id pub-id-type="doi">10.3897/zookeys.1168.100798</pub-id></mixed-citation></tp:treatment-meta><tp:nomenclature><label>﻿</label><tp:taxon-name>
              <object-id xmlns:xlink="http://www.w3.org/1999/xlink" content-type="arpha" xlink:type="simple">F12745F9-1C38-56C6-BE3F-6F59970C158A</object-id>
              <tp:taxon-name-part taxon-name-part-type="genus" reg="Catatemnus">Catatemnus</tp:taxon-name-part>
              <tp:taxon-name-part taxon-name-part-type="species" reg="ramus">ramus</tp:taxon-name-part>
              <object-id xmlns:xlink="http://www.w3.org/1999/xlink" content-type="zoobank" xlink:type="simple">https://zoobank.org/A28D11D8-82F3-4571-8E33-46473B61B1BC</object-id>
            </tp:taxon-name><tp:taxon-status xmlns:xlink="http://www.w3.org/1999/xlink" xlink:type="simple">sp. nov.</tp:taxon-status><xref ref-type="fig" rid="F7">Figs 7</xref><xref ref-type="fig" rid="F8">, 8</xref><xref ref-type="fig" rid="F9">, 9 (枝猫伪蝎)</xref></tp:nomenclature><tp:treatment-sec sec-type="type material" id="SECID0EKMAG"><title>Type material.</title><p><bold><italic>Holotype</italic></bold>: China • ♂; Yunnan Province, Longchuan County, Huguo Township; <named-content xmlns:xlink="http://www.w3.org/1999/xlink" content-type="dwc:verbatimCoordinates" xlink:type="simple"><named-content content-type="geo-json" specific-use="{&#34;type&#34;:&#34;Point&#34;,&#34;coordinates&#34;:[98.062250,24.561367]}" id="NCID0EYMAG" xlink:type="simple">24°33.682'N, 98°3.735'E</named-content></named-content>; 1820 m a.s.l.; 09 Aug. 2013; Guanglin Xie leg.; Ps.–<abbrev xmlns:xlink="http://www.w3.org/1999/xlink" xlink:title="Museum of Hebei University" id="ABBRID0E4MAG" xlink:type="simple">MHBU</abbrev>–YNLC13080901. <bold><italic>Paratypes</italic></bold>: • 2♂5♀; same data as the holotype; Ps.–<abbrev xmlns:xlink="http://www.w3.org/1999/xlink" xlink:title="Museum of Southwest University" id="ABBRID0EENAG" xlink:type="simple">MSWU</abbrev>–YNLC13080902–13080908.</p></tp:treatment-sec><tp:treatment-sec sec-type="diagnosis" id="SECID0EINAG"><title>Diagnosis (♂♀).</title><p>This new species is characterized by the rallum with two dentated blades instead of the usual one; with small body size (♂) 2.94–3.23 mm, (♀) 3.13–3.69 mm; carapace smooth but with a medial furrow; with two distinct, developed, eyespots situated near anterior margin of carapace. Palpal femur (♂) 2.59–2.76×, (♀) 2.50–2.51×, chela with pedicel (♂) 2.49–2.66×, (♀) 2.37–2.49×, chela without pedicel (♂) 2.31–2.45×, (♀) 2.25–2.35× longer than broad.</p></tp:treatment-sec><tp:treatment-sec sec-type="description" id="SECID0ENNAG"><title>Description.</title><p><bold>Adult males</bold> (Figs <xref ref-type="fig" rid="F7">7A</xref>, <xref ref-type="fig" rid="F8">8A–E, G–I</xref>, <xref ref-type="fig" rid="F9">9A–C, E–I, K, M</xref>). <bold><italic>Color</italic></bold>: anterior half of carapace yellowish brown, paler in posterior half; pedipalps reddish brown, paler in female; tergites brown, paler in legs; remainder yellow. <bold><italic>Carapace</italic></bold> (Figs <xref ref-type="fig" rid="F8">8A</xref>, <xref ref-type="fig" rid="F9">9A</xref>): 1.25× longer than broad; surface smooth, but with a medial furrow; with two distinct eyespots situated near anterior margin of carapace; anterior margin with four setae, posterior margin with eight or nine setae, 34 or 35 in total, each seta acicular and very slightly curved; more lyrifissures on posterior margin. <bold><italic>Chelicera</italic></bold> (Figs <xref ref-type="fig" rid="F9">9B, C, E</xref>): much smaller than carapace length; surface smooth; four setae (sbs absent) and two lyrifissures (exterior condylar lyrifissure and exterior lyrifissure) present on hand; movable finger with one galeal seta (shorter than others); <abbrev xmlns:xlink="http://www.w3.org/1999/xlink" xlink:title="basal seta" id="ABBRID0EWOAG" xlink:type="simple">bs</abbrev> and <abbrev xmlns:xlink="http://www.w3.org/1999/xlink" xlink:title="exterior seta" id="ABBRID0E1OAG" xlink:type="simple">es</abbrev> dentate apically, <abbrev xmlns:xlink="http://www.w3.org/1999/xlink" xlink:title="interior seta" id="ABBRID0E5OAG" xlink:type="simple">is</abbrev> and <abbrev xmlns:xlink="http://www.w3.org/1999/xlink" xlink:title="laminal seta" id="ABBRID0ECPAG" xlink:type="simple">ls</abbrev> long and acute. Fixed finger with five large retrorse teeth and two or three small apical teeth, movable finger with one large teeth; galea present, shorter and with seven or eight branchlets (Fig. <xref ref-type="fig" rid="F9">9C</xref>). Serrula interior connected to fixed finger for entire length, proximally modified to form velum, serrula exterior with 26 lamellae, the basal one longest; lamina exterior present. Rallum composed of four blades, the basal two blades shorter than others, the distal two dentated anteriorly, remainder smooth (Fig. <xref ref-type="fig" rid="F9">9E</xref>). <bold><italic>Pedipalp</italic></bold> (Figs <xref ref-type="fig" rid="F8">8B–D</xref>, <xref ref-type="fig" rid="F9">9F, G</xref>): stout, trochanter 1.52–1.59×, femur 2.59–2.76×, patella 1.93–1.94×, chela with pedicel (without pedicel) 2.49–2.66× (2.31–2.45×), hand without pedicel 1.37–1.44× longer than broad; movable chelal finger 0.56–0.61× (0.63–0.71×) longer than hand with pedicel (without pedicel). Setae generally long and acuminate. Retrolateral surface of trochanter, prolateral surface of patella, surface of femur and hand granular; trochanter with a rounded ventral tubercle and a well-developed conical dorsal tubercle. Fixed chelal finger with eight trichobothria, movable chelal finger with four trichobothria: <abbrev xmlns:xlink="http://www.w3.org/1999/xlink" xlink:title="exterior basal" id="ABBRID0EZPAG" xlink:type="simple">eb</abbrev> and <abbrev xmlns:xlink="http://www.w3.org/1999/xlink" xlink:title="exterior sub-basal" id="ABBRID0E4PAG" xlink:type="simple">esb</abbrev> situated at base of fixed finger on retrolateral face, <abbrev xmlns:xlink="http://www.w3.org/1999/xlink" xlink:title="exterior sub-basal" id="ABBRID0EBQAG" xlink:type="simple">esb</abbrev> slightly distal to <abbrev xmlns:xlink="http://www.w3.org/1999/xlink" xlink:title="exterior basal" id="ABBRID0EFQAG" xlink:type="simple">eb</abbrev>; <abbrev xmlns:xlink="http://www.w3.org/1999/xlink" xlink:title="interior basal" id="ABBRID0EJQAG" xlink:type="simple">ib</abbrev> and <abbrev xmlns:xlink="http://www.w3.org/1999/xlink" xlink:title="interior sub-basal" id="ABBRID0ENQAG" xlink:type="simple">isb</abbrev> situated at base of fixed finger on prolateral face, <abbrev xmlns:xlink="http://www.w3.org/1999/xlink" xlink:title="interior sub-basal" id="ABBRID0ERQAG" xlink:type="simple">isb</abbrev> slightly distal to <abbrev xmlns:xlink="http://www.w3.org/1999/xlink" xlink:title="interior basal" id="ABBRID0EVQAG" xlink:type="simple">ib</abbrev>; <abbrev xmlns:xlink="http://www.w3.org/1999/xlink" xlink:title="exterior sub-terminal" id="ABBRID0EZQAG" xlink:type="simple">est</abbrev> in the middle of fixed finger; <abbrev xmlns:xlink="http://www.w3.org/1999/xlink" xlink:title="exterior terminal" id="ABBRID0E4QAG" xlink:type="simple">et</abbrev> near sub-distal of fixed finger; <abbrev xmlns:xlink="http://www.w3.org/1999/xlink" xlink:title="exterior sub-terminal" id="ABBRID0EBRAG" xlink:type="simple">est</abbrev> closer to <abbrev xmlns:xlink="http://www.w3.org/1999/xlink" xlink:title="exterior terminal" id="ABBRID0EFRAG" xlink:type="simple">et</abbrev> than to <abbrev xmlns:xlink="http://www.w3.org/1999/xlink" xlink:title="exterior sub-basal" id="ABBRID0EJRAG" xlink:type="simple">esb</abbrev>; <abbrev xmlns:xlink="http://www.w3.org/1999/xlink" xlink:title="interior terminal" id="ABBRID0ENRAG" xlink:type="simple">it</abbrev> slightly distal to <abbrev xmlns:xlink="http://www.w3.org/1999/xlink" xlink:title="exterior sub-terminal" id="ABBRID0ERRAG" xlink:type="simple">est</abbrev> and proximal to <abbrev xmlns:xlink="http://www.w3.org/1999/xlink" xlink:title="exterior terminal" id="ABBRID0EVRAG" xlink:type="simple">et</abbrev>; <abbrev xmlns:xlink="http://www.w3.org/1999/xlink" xlink:title="interior sub-terminal" id="ABBRID0EZRAG" xlink:type="simple">ist</abbrev> situated proximal to <abbrev xmlns:xlink="http://www.w3.org/1999/xlink" xlink:title="exterior sub-terminal" id="ABBRID0E4RAG" xlink:type="simple">est</abbrev> and distal to <abbrev xmlns:xlink="http://www.w3.org/1999/xlink" xlink:title="interior sub-basal" id="ABBRID0EBSAG" xlink:type="simple">isb</abbrev>; <abbrev xmlns:xlink="http://www.w3.org/1999/xlink" xlink:title="interior terminal" id="ABBRID0EFSAG" xlink:type="simple">it</abbrev> closer to <abbrev xmlns:xlink="http://www.w3.org/1999/xlink" xlink:title="interior sub-terminal" id="ABBRID0EJSAG" xlink:type="simple">ist</abbrev> than to fingertip; distance between <abbrev xmlns:xlink="http://www.w3.org/1999/xlink" xlink:title="exterior sub-terminal" id="ABBRID0ENSAG" xlink:type="simple">est</abbrev> and <abbrev xmlns:xlink="http://www.w3.org/1999/xlink" xlink:title="exterior sub-basal" id="ABBRID0ERSAG" xlink:type="simple">esb</abbrev> nearly equal to that of <abbrev xmlns:xlink="http://www.w3.org/1999/xlink" xlink:title="interior sub-terminal" id="ABBRID0EVSAG" xlink:type="simple">ist</abbrev> and <abbrev xmlns:xlink="http://www.w3.org/1999/xlink" xlink:title="interior sub-basal" id="ABBRID0EZSAG" xlink:type="simple">isb</abbrev>; b and <abbrev xmlns:xlink="http://www.w3.org/1999/xlink" xlink:title="sub-basal" id="ABBRID0E4SAG" xlink:type="simple">sb</abbrev> situated at base of movable finger on retrolateral face; t in the middle of movable finger and at same level as <abbrev xmlns:xlink="http://www.w3.org/1999/xlink" xlink:title="exterior sub-terminal" id="ABBRID0EBTAG" xlink:type="simple">est</abbrev>; <abbrev xmlns:xlink="http://www.w3.org/1999/xlink" xlink:title="sub-basal" id="ABBRID0EFTAG" xlink:type="simple">sb</abbrev> closer to b than to <abbrev xmlns:xlink="http://www.w3.org/1999/xlink" xlink:title="sub-terminal" id="ABBRID0EJTAG" xlink:type="simple">st</abbrev>; <abbrev xmlns:xlink="http://www.w3.org/1999/xlink" xlink:title="sub-terminal" id="ABBRID0ENTAG" xlink:type="simple">st</abbrev> midway between t and <abbrev xmlns:xlink="http://www.w3.org/1999/xlink" xlink:title="sub-basal" id="ABBRID0ERTAG" xlink:type="simple">sb</abbrev> (Fig. <xref ref-type="fig" rid="F9">9G</xref>). Venom apparatus only present in fixed chelal finger, venom ducts curved and short, terminating in inflated nodus ramosus between <abbrev xmlns:xlink="http://www.w3.org/1999/xlink" xlink:title="exterior terminal" id="ABBRID0EZTAG" xlink:type="simple">et</abbrev> and <abbrev xmlns:xlink="http://www.w3.org/1999/xlink" xlink:title="exterior sub-terminal" id="ABBRID0E4TAG" xlink:type="simple">est</abbrev>, closer to <abbrev xmlns:xlink="http://www.w3.org/1999/xlink" xlink:title="exterior terminal" id="ABBRID0EBUAG" xlink:type="simple">et</abbrev>. Both chelal fingers with a row of acute teeth, spaced contiguously along the margin, slightly rounded proximally: fixed chelal finger with 25 teeth; movable chelal finger with 32 teeth (nearly as large as teeth on fixed chelal finger), basal half with ten sense spots; without accessory teeth (Fig. <xref ref-type="fig" rid="F9">9G</xref>). Femur without long tactile setae. Movable chelal finger slightly curved in lateral view (Figs <xref ref-type="fig" rid="F8">8D</xref>, <xref ref-type="fig" rid="F9">9G</xref>). <bold><italic>Opisthosoma</italic></bold>: typical, all setae long and acuminate, setal bases distinct larger; pleural membrane longitudinally striate, without setae. Tergites I and XI undivided and other tergites incompletely divided, tergal chaetotaxy I–XI: 8: 8: 9: 8: 15: 16: 17: 16: 17: 15+ (2T): 10+ (4T). Sternites XI undivided and other sternites divided, sternal chaetotaxy IV–XI: 7–8: 9–7: 8–7: 7–7: 8–9: 7–6 (4T): 11 + (4T). Anus (tergite XII and sternite XII) without raised rim. Anterior genital operculum with 12 setae, posterior margin with eight setae on each side and one or two lyrifissures. Male genitalia (Figs <xref ref-type="fig" rid="F8">8E</xref>, <xref ref-type="fig" rid="F9">9K, M</xref>): the distal part (l) of lateral apodemes with a distinctive inner ridge curved into semicircle; the hooked branch (<abbrev xmlns:xlink="http://www.w3.org/1999/xlink" xlink:title="hooked branch" id="ABBRID0E3UAG" xlink:type="simple">br</abbrev>) bowed distally and terminated in a plate-like tip; the proximal part with a distinct dark sclerotized bar (c); the longitudinal fold of medial diverticula (d) with a projection midway along its length, forming a lobe bulge; the ejaculatory canal atrium (e) not well-developed, curved distally; the lateral rods (f) long and diverging proximally; the tip of dorsal apodeme (g) completely joined; the ventral diverticulum (h) bilobed; genital atrium without genital setae. <bold><italic>Legs</italic></bold> (Figs <xref ref-type="fig" rid="F8">8G–I</xref>, <xref ref-type="fig" rid="F9">9H, I</xref>): typical, fairly smooth, slightly stout; junction between femora and patellae I and II oblique. Femoropatella of leg IV 2.82–2.83× longer than deep; tibia 3.55–3.80× longer than deep; with basal tactile setae on tarsal segment: tarsus 4.14–4.15× longer than deep (TS = 0.09–0.11); subterminal tarsal setae arcuate and acute. Arolium slightly longer than claws, not divided; claws smooth.</p><fig id="F7" position="float" orientation="portrait"><object-id xmlns:xlink="http://www.w3.org/1999/xlink" content-type="doi" xlink:type="simple">10.3897/zookeys.1168.100798.figure7</object-id><object-id xmlns:xlink="http://www.w3.org/1999/xlink" content-type="arpha" xlink:type="simple">FEE3B734-19BA-509D-8B17-F63B181CC031</object-id><label>Figure 7.</label><caption><p><italic><tp:taxon-name><tp:taxon-name-part taxon-name-part-type="genus" reg="Catatemnus">Catatemnus</tp:taxon-name-part><tp:taxon-name-part taxon-name-part-type="species" reg="ramus">ramus</tp:taxon-name-part></tp:taxon-name></italic> sp. nov. <bold>A</bold> holotype male, habitus (dorsal view) <bold>B</bold> paratype female, habitus (dorsal view). Scale bars: 1.00 mm.</p></caption><graphic xmlns:xlink="http://www.w3.org/1999/xlink" xlink:href="zookeys-1168-295_article-100798__-g007.jpg" position="float" orientation="portrait" xlink:type="simple" id="oo_872306.jpg"><uri content-type="original_file" xlink:type="simple">https://binary.pensoft.net/fig/872306</uri></graphic></fig><fig id="F8" position="float" orientation="portrait"><object-id xmlns:xlink="http://www.w3.org/1999/xlink" content-type="doi" xlink:type="simple">10.3897/zookeys.1168.100798.figure8</object-id><object-id xmlns:xlink="http://www.w3.org/1999/xlink" content-type="arpha" xlink:type="simple">65C855D0-A0E5-5832-BB83-4DEDC69A5BF6</object-id><label>Figure 8.</label><caption><p><italic><tp:taxon-name><tp:taxon-name-part taxon-name-part-type="genus" reg="Catatemnus">Catatemnus</tp:taxon-name-part><tp:taxon-name-part taxon-name-part-type="species" reg="ramus">ramus</tp:taxon-name-part></tp:taxon-name></italic> sp. nov., holotype male (<bold>A–E, G–I</bold>), paratype female (<bold>F</bold>) <bold>A</bold> carapace (dorsal view) <bold>B</bold> left pedipalp (dorsal view) <bold>C</bold> left chela (lateral view) <bold>D</bold> left chelal fingers (lateral view) <bold>E</bold> male genital area (ventral view) <bold>F</bold> female genital area (ventral view) <bold>G</bold> left leg I (lateral view) <bold>H</bold> left leg IV (lateral view) <bold>I</bold> tarsus of left leg IV (lateral view). Scale bars: 0.50 mm (<bold>B</bold>); 0.20 mm (<bold>A, C–H</bold>); 0.10 mm (<bold>I</bold>).</p></caption><graphic xmlns:xlink="http://www.w3.org/1999/xlink" xlink:href="zookeys-1168-295_article-100798__-g008.jpg" position="float" orientation="portrait" xlink:type="simple" id="oo_872307.jpg"><uri content-type="original_file" xlink:type="simple">https://binary.pensoft.net/fig/872307</uri></graphic></fig><fig id="F9" position="float" orientation="portrait"><object-id xmlns:xlink="http://www.w3.org/1999/xlink" content-type="doi" xlink:type="simple">10.3897/zookeys.1168.100798.figure9</object-id><object-id xmlns:xlink="http://www.w3.org/1999/xlink" content-type="arpha" xlink:type="simple">89BEFC25-4A3F-59C0-8C1D-4CEE9C1085CB</object-id><label>Figure 9.</label><caption><p><italic><tp:taxon-name><tp:taxon-name-part taxon-name-part-type="genus" reg="Catatemnus">Catatemnus</tp:taxon-name-part><tp:taxon-name-part taxon-name-part-type="species" reg="ramus">ramus</tp:taxon-name-part></tp:taxon-name></italic> sp. nov., holotype male (<bold>A–C, E–I, K, M</bold>), paratype female (<bold>D, J, L</bold>) <bold>A</bold> carapace (dorsal view) <bold>B</bold> left chelicera (dorsal view) <bold>C</bold> male galea <bold>D</bold> female galea <bold>E</bold> rallum <bold>F</bold> left pedipalp (dorsal view) <bold>G</bold> left chelal fingers (lateral view), with details of trichobothrial pattern <bold>H</bold> left leg I (lateral view) <bold>I</bold> left leg IV (lateral view) <bold>J</bold> female genital area (ventral view) <bold>K</bold> male genital area (ventral view) <bold>L</bold> spermatheca <bold>M</bold> male genital organ. Scale bars: 0.50 mm (<bold>F</bold>); 0.20 mm (<bold>A, H–K</bold>); 0.10 mm (<bold>B–E, G, L, M</bold>). Abbreviations: <bold>b</bold> = basal; <bold><abbrev xmlns:xlink="http://www.w3.org/1999/xlink" xlink:title="sub-basal" id="ABBRID0EVZAG" xlink:type="simple">sb</abbrev></bold> = sub-basal; <bold><abbrev xmlns:xlink="http://www.w3.org/1999/xlink" xlink:title="sub-terminal" id="ABBRID0E1ZAG" xlink:type="simple">st</abbrev></bold> = sub-terminal; <bold>t</bold> = terminal; <bold><abbrev xmlns:xlink="http://www.w3.org/1999/xlink" xlink:title="interior basal" id="ABBRID0EB1AG" xlink:type="simple">ib</abbrev></bold> = interior basal; <bold><abbrev xmlns:xlink="http://www.w3.org/1999/xlink" xlink:title="interior sub-basal" id="ABBRID0EG1AG" xlink:type="simple">isb</abbrev></bold> = interior sub-basal; <bold><abbrev xmlns:xlink="http://www.w3.org/1999/xlink" xlink:title="interior sub-terminal" id="ABBRID0EL1AG" xlink:type="simple">ist</abbrev></bold> = interior sub-terminal; <bold><abbrev xmlns:xlink="http://www.w3.org/1999/xlink" xlink:title="interior terminal" id="ABBRID0EQ1AG" xlink:type="simple">it</abbrev></bold> = interior terminal; <bold><abbrev xmlns:xlink="http://www.w3.org/1999/xlink" xlink:title="exterior basal" id="ABBRID0EV1AG" xlink:type="simple">eb</abbrev></bold> = exterior basal; <bold><abbrev xmlns:xlink="http://www.w3.org/1999/xlink" xlink:title="exterior sub-basal" id="ABBRID0E11AG" xlink:type="simple">esb</abbrev></bold> = exterior sub-basal; <bold><abbrev xmlns:xlink="http://www.w3.org/1999/xlink" xlink:title="exterior sub-terminal" id="ABBRID0E61AG" xlink:type="simple">est</abbrev></bold> = exterior sub-terminal; <bold><abbrev xmlns:xlink="http://www.w3.org/1999/xlink" xlink:title="exterior terminal" id="ABBRID0EE2AG" xlink:type="simple">et</abbrev></bold> = exterior terminal; <bold>a</bold> = lateral apodeme; <bold><abbrev xmlns:xlink="http://www.w3.org/1999/xlink" xlink:title="hooked branch" id="ABBRID0EL2AG" xlink:type="simple">br</abbrev></bold> = hooked branch; <bold>c</bold> = sclerotized bar; <bold>d</bold> = longitudinal fold of medial diverticulum; <bold>e</bold> = ejaculatory canal atrium; <bold>f</bold> = lateral rods; <bold>g</bold> = dorsal apodeme; <bold>h</bold> = ventral diverticulum; <bold>l</bold> = lateral lip of lateral apodeme.</p></caption><graphic xmlns:xlink="http://www.w3.org/1999/xlink" xlink:href="zookeys-1168-295_article-100798__-g009.jpg" position="float" orientation="portrait" xlink:type="simple" id="oo_872308.jpg"><uri content-type="original_file" xlink:type="simple">https://binary.pensoft.net/fig/872308</uri></graphic></fig><p><bold>Adult females</bold> (Figs <xref ref-type="fig" rid="F7">7B</xref>, <xref ref-type="fig" rid="F8">8F</xref>, <xref ref-type="fig" rid="F9">9D, J, L</xref>): mostly same as the male, but a litter larger in body size; anterior half of carapace yellowish brown, paler in posterior half; pedipalps reddish brown, paler, and paler from fingertip to trochanter; tergites yellowish brown, paler in legs. <bold><italic>Chelicera</italic></bold>: hand with four setae; fixed finger with four large retrorse teeth and two or three small apical teeth, movable finger with a long, broadly rounded, subapical lobe; galea distinct relatively short, with seven or eight branchlets (Fig. <xref ref-type="fig" rid="F9">9D</xref>); serrula exterior with 24 lamellae; rallum composed of four blades, the basal two blades shorter than others, the distal two dentated anteriorly, remainder smooth. <bold><italic>Pedipalp</italic></bold>: stout, trochanter 1.56–1.74×, femur 2.50–2.51×, patella 1.96–2.06×, chela (with pedicel) 2.37–2.49×, chela (without pedicel) 2.25–2.35×, hand (without pedicel) 1.49–1.56× longer than broad, movable chelal finger 0.56–0.55× (0.59–0.61×) longer than hand with pedicel (without pedicel).</p><p><bold>Dimensions</bold> (length/breadth or, in the case of the legs, length/depth in mm). Males (females in parentheses): body length 2.94–3.23 (3.13–3.69). Carapace 1.09–1.14/0.87–0.91 (1.16–1.20/0.91–0.95). Pedipalp: trochanter 0.50–0.54/0.33–0.34 (0.56–0.61/0.35–0.36), femur 0.96–1.02/0.37 (1.00–1.03/0.40–0.41), patella 0.87–0.93/0.45–0.48 (0.90–0.99/0.46–0.48), chela (with pedicel) 1.52–1.65/0.61–0.62 (1.68–1.72/0.69–0.71), chela (without pedicel) 1.41–1.52 (1.60–1.62), hand (with pedicel) 0.98–0.99 (1.13–1.19), hand (without pedicel) 0.85–0.88 (1.03–1.11), movable finger length 0.55–0.60 (0.63–0.66). Leg I: trochanter 0.21–0.22/0.19–0.20 (0.41–0.43/0.27–0.29), femur 0.31–0.35/0.24 (0.33–0.36/0.19–0.22), patella 0.50–0.56/0.21–0.24 (0.53–0.56/0.21–0.23), tibia 0.53–0.59/0.16–0.17 (0.51–0.61/0.15–0.17), tarsus 0.51–0.53/0.11 (0.46–0.53/0.10–0.12). Leg IV: trochanter 0.39–0.48/0.22–0.26 (0.44–0.45/0.24–0.29), femoropatella 0.96–1.02/0.34–0.36 (1.00–1.02/0.36–0.37), tibia 0.76–0.78/0.20–0.22 (0.80–0.83/0.21–0.22), tarsus 0.54–0.58/0.13–0.14 (0.56–0.57/0.14).</p></tp:treatment-sec><tp:treatment-sec sec-type="remarks" id="SECID0EA4AG"><title>Remarks.</title><p><italic><tp:taxon-name><tp:taxon-name-part taxon-name-part-type="genus" reg="Catatemnus">Catatemnus</tp:taxon-name-part><tp:taxon-name-part taxon-name-part-type="species" reg="ramus">ramus</tp:taxon-name-part></tp:taxon-name></italic> sp. nov. can be distinguished from <italic><tp:taxon-name><tp:taxon-name-part taxon-name-part-type="genus" reg="Chelifer">C.</tp:taxon-name-part><tp:taxon-name-part taxon-name-part-type="species" reg="birmanicus">birmanicus</tp:taxon-name-part></tp:taxon-name></italic> by the smaller body size (e.g., body length (♂) 2.94–3.23 mm vs 4.27 mm, (♀) 3.13–3.69 mm vs 4.62 mm; palpal femur (♂) 2.59–2.76× vs 2.44×, (♀) 2.50–2.51× vs 2.36× longer than broad, length (♂) 0.96–1.02 mm vs 1.09 mm, (♀) 1.00–1.03 mm vs 0.92 mm) and the trait of eyespots (with two distinct eyespots vs with two faint eyespots); from <italic><tp:taxon-name><tp:taxon-name-part taxon-name-part-type="genus" reg="Catatemnus">C.</tp:taxon-name-part><tp:taxon-name-part taxon-name-part-type="species" reg="concavus">concavus</tp:taxon-name-part></tp:taxon-name></italic> by the trait of eyespots (with two distinct eyespots vs with two faint eyespots) and the slender pedipalps (♀) (e.g., palpal femur 2.50–2.51× vs 2.29× longer than broad); from <italic><tp:taxon-name><tp:taxon-name-part taxon-name-part-type="genus" reg="Catatemnus">C.</tp:taxon-name-part><tp:taxon-name-part taxon-name-part-type="species" reg="monitor">monitor</tp:taxon-name-part></tp:taxon-name></italic> by the trait of eyespots (with two distinct eyespots vs no eyespots visible), the trait of rallum (rallum with two dentated blades vs with one dentated blade only) and the traits of pedipalps (distinctly granular vs minutely granular); from <italic><tp:taxon-name><tp:taxon-name-part taxon-name-part-type="genus" reg="Catatemnus">C.</tp:taxon-name-part><tp:taxon-name-part taxon-name-part-type="species" reg="nicobarensis">nicobarensis</tp:taxon-name-part></tp:taxon-name></italic> by the trait of eyespots (with two distinct eyespots vs with two indistinct eyespots) and the traits of the palpal trochanter (anterior surface granular vs smooth or almost smooth); from <italic><tp:taxon-name><tp:taxon-name-part taxon-name-part-type="genus" reg="Catatemnus">C.</tp:taxon-name-part><tp:taxon-name-part taxon-name-part-type="species" reg="thorelli">thorelli</tp:taxon-name-part></tp:taxon-name></italic> by the trait of furrow on the carapace (distinctly curved vs almost straight) and the traits of pedipalps (surface of all segments (except chelal fingers) granular vs surface of palps smooth; palpal femur 2.59–2.76× vs 2.40× longer than broad, length 0.96–1.02 mm vs 1.15 mm; movable finger teeth length 0.55–0.60 mm vs 0.70 mm) (<xref ref-type="bibr" rid="B9">Thorell 1889</xref>; <xref ref-type="bibr" rid="B1">Balzan 1891</xref>; <xref ref-type="bibr" rid="B10">With 1906</xref>; <xref ref-type="bibr" rid="B2">Beier 1932</xref>).</p></tp:treatment-sec><tp:treatment-sec sec-type="distribution" id="SECID0EY6AG"><title>Distribution.</title><p>Known only from the type locality.</p></tp:treatment-sec><tp:treatment-sec sec-type="etymology" id="SECID0E46AG"><title>Etymology.</title><p>The specific name is derived from a Latin word <italic>ramus</italic> (branched) and refers to the characters of the rallum with two dentate blades.</p></tp:treatment-sec><ref-list><ref id="B9"><mixed-citation xmlns:xlink="http://www.w3.org/1999/xlink" xlink:type="simple"><person-group><name name-style="western"><surname>Thorell</surname><given-names>T</given-names></name></person-group> (<year>1889</year>) <article-title>Aracnidi Artrogastri Birmani raccolti da L. Fea nel 1885–1887.</article-title><source>Annali del Museo Civico di Storia Naturale di Genova</source><volume>7</volume>(<issue>2</issue>): <fpage>521</fpage>–<lpage>729</lpage>. <ext-link xlink:href="10.5962/bhl.title.10400" ext-link-type="doi" xlink:type="simple">https://doi.org/10.5962/bhl.title.10400</ext-link></mixed-citation></ref><ref id="B1"><mixed-citation xmlns:xlink="http://www.w3.org/1999/xlink" xlink:type="simple"><person-group><name name-style="western"><surname>Balzan</surname><given-names>L</given-names></name></person-group> (<year>1891</year>) <article-title>Voyage de M. E. Simon au Venezuela (Décembre 1887 - Avril 1888). Arachnides. Chernetes (<tp:taxon-name><tp:taxon-name-part taxon-name-part-type="order">Pseudoscorpiones</tp:taxon-name-part></tp:taxon-name>).</article-title><source>Annales de la Société Entomologique de France</source><volume>60</volume>: <fpage>497</fpage>–<lpage>512</lpage>.</mixed-citation></ref><ref id="B10"><mixed-citation xmlns:xlink="http://www.w3.org/1999/xlink" xlink:type="simple"><person-group><name name-style="western"><surname>With</surname><given-names>CJ</given-names></name></person-group> (<year>1906</year>) The Danish expedition to Siam 1899–1900. III. Chelonethi. An account of the Indian false-scorpions together with studies on the anatomy and classification of the order. Oversigt over det Konigelige Danske Videnskabernes Selskabs Forhandlinger (7)3: 1–214.</mixed-citation></ref><ref id="B2"><mixed-citation xmlns:xlink="http://www.w3.org/1999/xlink" xlink:type="simple"><person-group><name name-style="western"><surname>Beier</surname><given-names>M</given-names></name></person-group> (<year>1932</year>) <tp:taxon-name><tp:taxon-name-part taxon-name-part-type="order">Pseudoscorpionidea</tp:taxon-name-part></tp:taxon-name> II. Subord. C. Cheliferinea. Tierreich 58: [i–xxi,] 1–294. <ext-link xlink:href="10.1515/9783111385402" ext-link-type="doi" xlink:type="simple">https://doi.org/10.1515/9783111385402</ext-link></mixed-citation></ref></ref-list></tp:taxon-treatment>
