# Supplementary material for: ﻿First record of the genus Catatemnus Beier, 1932 from China, with the description of six new species (Pseudoscorpiones, Atemnidae)
Source: Zookeys. 2023 Jul 3;1168:295–327. doi: 10.3897/zookeys.1168.100798 (PMC10848838; doi:10.3897/zookeys.1168.100798)
Supplement: XML Treatment for Catatemnus scaber [file zookeys.1168.100798-treatment5.xml]

<!DOCTYPE tp:taxon-treatment
  PUBLIC "-//TaxonX//DTD Taxonomic Treatment Publishing DTD v0 20100105//EN" "tax-treatment-NSO.dtd">
<tp:taxon-treatment xmlns:tp="http://www.plazi.org/taxpub"><tp:treatment-meta><kwd-group><label>Taxon classification</label><kwd>
                <named-content content-type="kingdom">Animalia</named-content>
              </kwd><kwd>
                <named-content content-type="order">Pseudoscorpiones</named-content>
              </kwd><kwd>
                <named-content content-type="family">Atemnidae</named-content>
              </kwd></kwd-group><mixed-citation publication-type="journal"><person-group><name><surname>Hou</surname><given-names>Yanmeng</given-names></name><name><surname>Zhao</surname><given-names>Lingchen</given-names></name><name><surname>Zhang</surname><given-names>Feng</given-names></name></person-group><article-title>﻿First record of the genus <italic><tp:taxon-name><tp:taxon-name-part taxon-name-part-type="genus" reg="Catatemnus">Catatemnus</tp:taxon-name-part></tp:taxon-name></italic> Beier, 1932 from China, with the description of six new species (<tp:taxon-name><tp:taxon-name-part taxon-name-part-type="order">Pseudoscorpiones</tp:taxon-name-part></tp:taxon-name>, <tp:taxon-name><tp:taxon-name-part taxon-name-part-type="family">Atemnidae</tp:taxon-name-part></tp:taxon-name>)</article-title><source>Zookeys</source><day>03</day><month>07</month><year>2023</year><volume>1168</volume><fpage>295</fpage><lpage>327</lpage><pub-id pub-id-type="doi">10.3897/zookeys.1168.100798</pub-id></mixed-citation></tp:treatment-meta><tp:nomenclature><label>﻿</label><tp:taxon-name>
              <object-id xmlns:xlink="http://www.w3.org/1999/xlink" content-type="arpha" xlink:type="simple">5BA0B899-E756-5AA9-852F-35CCF22EC2E1</object-id>
              <tp:taxon-name-part taxon-name-part-type="genus" reg="Catatemnus">Catatemnus</tp:taxon-name-part>
              <tp:taxon-name-part taxon-name-part-type="species" reg="scaber">scaber</tp:taxon-name-part>
              <object-id xmlns:xlink="http://www.w3.org/1999/xlink" content-type="zoobank" xlink:type="simple">https://zoobank.org/84384592-433C-4CF6-9093-5C519173C6FA</object-id>
            </tp:taxon-name><tp:taxon-status xmlns:xlink="http://www.w3.org/1999/xlink" xlink:type="simple">sp. nov.</tp:taxon-status><xref ref-type="fig" rid="F10">Figs 10</xref><xref ref-type="fig" rid="F11">, 11</xref><xref ref-type="fig" rid="F12">, 12 (粗糙猫伪蝎)</xref></tp:nomenclature><tp:treatment-sec sec-type="type material" id="SECID0E2BBG"><title>Type material.</title><p><bold><italic>Holotype</italic></bold>: China • ♂; Yunnan Province, Longyang District, Lujiang Town, Bawan Village; <named-content xmlns:xlink="http://www.w3.org/1999/xlink" content-type="dwc:verbatimCoordinates" xlink:type="simple"><named-content content-type="geo-json" specific-use="{&#34;type&#34;:&#34;Point&#34;,&#34;coordinates&#34;:[98.832817,24.947850]}" id="NCID0EJCBG" xlink:type="simple">24°56.871'N, 98°49.969'E</named-content></named-content>; 1025 m a.s.l.; 29 May. 2017; Chi Jin, Beibei Zhou and Xiao Zang leg.; Ps.–<abbrev xmlns:xlink="http://www.w3.org/1999/xlink" xlink:title="Museum of Hebei University" id="ABBRID0EOCBG" xlink:type="simple">MHBU</abbrev>–YNBS170101. <bold><italic>Paratypes</italic></bold>: • 8♂10♀; same data as the holotype; Ps.–<abbrev xmlns:xlink="http://www.w3.org/1999/xlink" xlink:title="Museum of Southwest University" id="ABBRID0EVCBG" xlink:type="simple">MSWU</abbrev>–YNBS170102–19.</p></tp:treatment-sec><tp:treatment-sec sec-type="diagnosis" id="SECID0EZCBG"><title>Diagnosis (♂♀).</title><p>This new species is characteristic by: palpal femur (♂) 2.38–2.65×, (♀) 2.44–2.50×, chela with pedicel (♂) 2.76–2.83×, (♀) 2.61×, without pedicel (♂) 2.51–2.60×, (♀) 1.57–1.65× longer than broad; distance between <abbrev xmlns:xlink="http://www.w3.org/1999/xlink" xlink:title="exterior sub-terminal" id="ABBRID0E6CBG" xlink:type="simple">est</abbrev> and <abbrev xmlns:xlink="http://www.w3.org/1999/xlink" xlink:title="exterior sub-basal" id="ABBRID0EDDBG" xlink:type="simple">esb</abbrev> farther to that of <abbrev xmlns:xlink="http://www.w3.org/1999/xlink" xlink:title="interior sub-terminal" id="ABBRID0EHDBG" xlink:type="simple">ist</abbrev> and <abbrev xmlns:xlink="http://www.w3.org/1999/xlink" xlink:title="interior sub-basal" id="ABBRID0ELDBG" xlink:type="simple">isb</abbrev>, <abbrev xmlns:xlink="http://www.w3.org/1999/xlink" xlink:title="sub-terminal" id="ABBRID0EPDBG" xlink:type="simple">st</abbrev> midway between <abbrev xmlns:xlink="http://www.w3.org/1999/xlink" xlink:title="sub-basal" id="ABBRID0ETDBG" xlink:type="simple">sb</abbrev> and t; male genitalia: the longitudinal fold of medial diverticula (d) with a projection midway along its length, forming a lobe bulge.</p></tp:treatment-sec><tp:treatment-sec sec-type="description" id="SECID0EXDBG"><title>Description.</title><p><bold>Adult males</bold> (Figs <xref ref-type="fig" rid="F10">10A</xref>, <xref ref-type="fig" rid="F11">11A–E, G–I</xref>, <xref ref-type="fig" rid="F12">12A–C, E, F, H, I, K–M</xref>). <bold><italic>Color</italic></bold>: carapace and tergites dark brown; pedipalps reddish brown, but paler in trochanter; legs pale yellow. <bold><italic>Carapace</italic></bold> (Figs <xref ref-type="fig" rid="F11">11A</xref>, <xref ref-type="fig" rid="F12">12A</xref>): 1.16–1.33× longer than broad; surface smooth, but with a medial furrow; with two distinct eyespots situated near anterior margin of carapace; anterior margin with six setae, posterior margin with eight setae, each seta acicular and very slightly curved. <bold><italic>Chelicera</italic></bold> (Fig. <xref ref-type="fig" rid="F12">12B, C, E</xref>): much smaller than carapace length; surface smooth; four setae (sbs absent) and two lyrifissures (exterior condylar lyrifissure and exterior lyrifissure) present on hand; movable finger with one galeal seta (shorter than others); <abbrev xmlns:xlink="http://www.w3.org/1999/xlink" xlink:title="basal seta" id="ABBRID0EAFBG" xlink:type="simple">bs</abbrev> and <abbrev xmlns:xlink="http://www.w3.org/1999/xlink" xlink:title="exterior seta" id="ABBRID0EEFBG" xlink:type="simple">es</abbrev> dentate apically, <abbrev xmlns:xlink="http://www.w3.org/1999/xlink" xlink:title="interior seta" id="ABBRID0EIFBG" xlink:type="simple">is</abbrev> and <abbrev xmlns:xlink="http://www.w3.org/1999/xlink" xlink:title="laminal seta" id="ABBRID0EMFBG" xlink:type="simple">ls</abbrev> long and acute. Fixed finger with five large retrorse teeth and two or three small apical teeth, movable finger with one large teeth; galea present, shorter and with seven or eight branchlets (Fig. <xref ref-type="fig" rid="F12">12C</xref>). Serrula interior connected to fixed finger for entire length, proximally modified to form velum, serrula exterior with 26 lamellae, the basal one longest; lamina exterior present. Rallum composed of four blades, the basal two blades shorter than others, the distal two dentated anteriorly, remainder smooth (Fig. <xref ref-type="fig" rid="F12">12E</xref>). <bold><italic>Pedipalp</italic></bold> (Figs <xref ref-type="fig" rid="F11">11B–D</xref>, <xref ref-type="fig" rid="F12">12K, M</xref>): stout, trochanter 1.62–1.79×, femur 2.38–2.65×, patella 2.08–2.11×, chela with pedicel (without pedicel) 2.76–2.83× (2.51–2.60×), hand with pedicel (without pedicel) 1.65–1.73× (1.41–1.50×) longer than broad; movable chelal finger 0.64–0.67× (0.74–0.78×) longer than hand with pedicel (without pedicel) and 0.39–0.40× (0.42–0.44×) longer than chela with pedicel (without pedicel). Setae generally long and acuminate. Retrolateral surface of trochanter, surface of femur and hand granular; trochanter with two inconspicuous tubercles. Fixed chelal finger with eight trichobothria, movable chelal finger with four trichobothria: <abbrev xmlns:xlink="http://www.w3.org/1999/xlink" xlink:title="exterior basal" id="ABBRID0EDGBG" xlink:type="simple">eb</abbrev> and <abbrev xmlns:xlink="http://www.w3.org/1999/xlink" xlink:title="exterior sub-basal" id="ABBRID0EHGBG" xlink:type="simple">esb</abbrev> situated at base of fixed finger on retrolateral face, <abbrev xmlns:xlink="http://www.w3.org/1999/xlink" xlink:title="exterior sub-basal" id="ABBRID0ELGBG" xlink:type="simple">esb</abbrev> slightly distal to <abbrev xmlns:xlink="http://www.w3.org/1999/xlink" xlink:title="exterior basal" id="ABBRID0EPGBG" xlink:type="simple">eb</abbrev>; <abbrev xmlns:xlink="http://www.w3.org/1999/xlink" xlink:title="interior basal" id="ABBRID0ETGBG" xlink:type="simple">ib</abbrev> and <abbrev xmlns:xlink="http://www.w3.org/1999/xlink" xlink:title="interior sub-basal" id="ABBRID0EXGBG" xlink:type="simple">isb</abbrev> situated at base of fixed finger on prolateral face, <abbrev xmlns:xlink="http://www.w3.org/1999/xlink" xlink:title="interior sub-basal" id="ABBRID0E2GBG" xlink:type="simple">isb</abbrev> slightly distal to <abbrev xmlns:xlink="http://www.w3.org/1999/xlink" xlink:title="interior basal" id="ABBRID0E6GBG" xlink:type="simple">ib</abbrev>; <abbrev xmlns:xlink="http://www.w3.org/1999/xlink" xlink:title="exterior sub-terminal" id="ABBRID0EDHBG" xlink:type="simple">est</abbrev> in the middle of fixed finger; <abbrev xmlns:xlink="http://www.w3.org/1999/xlink" xlink:title="exterior terminal" id="ABBRID0EHHBG" xlink:type="simple">et</abbrev> near sub-distal of fixed finger; <abbrev xmlns:xlink="http://www.w3.org/1999/xlink" xlink:title="exterior sub-terminal" id="ABBRID0ELHBG" xlink:type="simple">est</abbrev> closer to <abbrev xmlns:xlink="http://www.w3.org/1999/xlink" xlink:title="exterior terminal" id="ABBRID0EPHBG" xlink:type="simple">et</abbrev> than to <abbrev xmlns:xlink="http://www.w3.org/1999/xlink" xlink:title="exterior sub-basal" id="ABBRID0ETHBG" xlink:type="simple">esb</abbrev>; <abbrev xmlns:xlink="http://www.w3.org/1999/xlink" xlink:title="interior terminal" id="ABBRID0EXHBG" xlink:type="simple">it</abbrev> slightly distal to <abbrev xmlns:xlink="http://www.w3.org/1999/xlink" xlink:title="exterior sub-terminal" id="ABBRID0E2HBG" xlink:type="simple">est</abbrev> and proximal to <abbrev xmlns:xlink="http://www.w3.org/1999/xlink" xlink:title="exterior terminal" id="ABBRID0E6HBG" xlink:type="simple">et</abbrev>; <abbrev xmlns:xlink="http://www.w3.org/1999/xlink" xlink:title="interior sub-terminal" id="ABBRID0EDIBG" xlink:type="simple">ist</abbrev> situated proximal to <abbrev xmlns:xlink="http://www.w3.org/1999/xlink" xlink:title="exterior sub-terminal" id="ABBRID0EHIBG" xlink:type="simple">est</abbrev> and distal to <abbrev xmlns:xlink="http://www.w3.org/1999/xlink" xlink:title="interior sub-basal" id="ABBRID0ELIBG" xlink:type="simple">isb</abbrev>; <abbrev xmlns:xlink="http://www.w3.org/1999/xlink" xlink:title="interior terminal" id="ABBRID0EPIBG" xlink:type="simple">it</abbrev> closer to <abbrev xmlns:xlink="http://www.w3.org/1999/xlink" xlink:title="interior sub-terminal" id="ABBRID0ETIBG" xlink:type="simple">ist</abbrev> than to fingertip; distance between <abbrev xmlns:xlink="http://www.w3.org/1999/xlink" xlink:title="exterior sub-terminal" id="ABBRID0EXIBG" xlink:type="simple">est</abbrev> and <abbrev xmlns:xlink="http://www.w3.org/1999/xlink" xlink:title="exterior sub-basal" id="ABBRID0E2IBG" xlink:type="simple">esb</abbrev> farther to that of <abbrev xmlns:xlink="http://www.w3.org/1999/xlink" xlink:title="interior sub-terminal" id="ABBRID0E6IBG" xlink:type="simple">ist</abbrev> and <abbrev xmlns:xlink="http://www.w3.org/1999/xlink" xlink:title="interior sub-basal" id="ABBRID0EDJBG" xlink:type="simple">isb</abbrev>; distance between <abbrev xmlns:xlink="http://www.w3.org/1999/xlink" xlink:title="interior terminal" id="ABBRID0EHJBG" xlink:type="simple">it</abbrev> and fingertip shorter to distance between <abbrev xmlns:xlink="http://www.w3.org/1999/xlink" xlink:title="interior sub-terminal" id="ABBRID0ELJBG" xlink:type="simple">ist</abbrev> and <abbrev xmlns:xlink="http://www.w3.org/1999/xlink" xlink:title="interior sub-basal" id="ABBRID0EPJBG" xlink:type="simple">isb</abbrev>; b and <abbrev xmlns:xlink="http://www.w3.org/1999/xlink" xlink:title="sub-basal" id="ABBRID0ETJBG" xlink:type="simple">sb</abbrev> situated at base of movable finger on retrolateral face; t in the middle of movable finger and at same level as <abbrev xmlns:xlink="http://www.w3.org/1999/xlink" xlink:title="exterior sub-terminal" id="ABBRID0EXJBG" xlink:type="simple">est</abbrev>; <abbrev xmlns:xlink="http://www.w3.org/1999/xlink" xlink:title="sub-basal" id="ABBRID0E2JBG" xlink:type="simple">sb</abbrev> closer to b than to <abbrev xmlns:xlink="http://www.w3.org/1999/xlink" xlink:title="sub-terminal" id="ABBRID0E6JBG" xlink:type="simple">st</abbrev>; <abbrev xmlns:xlink="http://www.w3.org/1999/xlink" xlink:title="sub-terminal" id="ABBRID0EDKBG" xlink:type="simple">st</abbrev> midway between t and <abbrev xmlns:xlink="http://www.w3.org/1999/xlink" xlink:title="sub-basal" id="ABBRID0EHKBG" xlink:type="simple">sb</abbrev> (Fig. <xref ref-type="fig" rid="F12">12M</xref>). Venom apparatus only present in fixed chelal finger, venom ducts curved and short, terminating in inflated nodus ramosus between <abbrev xmlns:xlink="http://www.w3.org/1999/xlink" xlink:title="exterior terminal" id="ABBRID0EPKBG" xlink:type="simple">et</abbrev> and <abbrev xmlns:xlink="http://www.w3.org/1999/xlink" xlink:title="exterior sub-terminal" id="ABBRID0ETKBG" xlink:type="simple">est</abbrev>, closer to <abbrev xmlns:xlink="http://www.w3.org/1999/xlink" xlink:title="exterior terminal" id="ABBRID0EXKBG" xlink:type="simple">et</abbrev>. Both chelal fingers with a row of acute teeth, spaced contiguously along the margin, slightly rounded proximally: fixed chelal finger with 23 or 25 teeth; movable chelal finger with 32 teeth (nearly as large as teeth on fixed chelal finger); without accessory teeth (Fig. <xref ref-type="fig" rid="F12">12M</xref>). Femur without long tactile setae. Movable chelal finger slightly curved in lateral view (Figs <xref ref-type="fig" rid="F11">11B</xref>, <xref ref-type="fig" rid="F12">12M</xref>). <bold><italic>Opisthosoma</italic></bold>: typical, all setae long and acuminate, setal bases distinct larger; pleural membrane longitudinally striate, without setae. Tergites I–III and XI undivided and other tergites incompletely divided, tergites I–III each with nine setae, uniseriate; other tergites with 13 setae, biseriate; tergites X and XI each with a pair of tactile setae. Sternites completely divided, each half sternites with seven or eight setae; sternites X and XI each with two pairs of long tactile setae. Anus (tergite XII and sternite XII) without raised rim. Anterior genital operculum with 18 setae. Male genitalia (Figs <xref ref-type="fig" rid="F11">11E</xref>, <xref ref-type="fig" rid="F12">12F, L</xref>): the distal part (l) of lateral apodemes with a distinctive inner ridge curved into semicircle; the hooked branch (<abbrev xmlns:xlink="http://www.w3.org/1999/xlink" xlink:title="hooked branch" id="ABBRID0ESLBG" xlink:type="simple">br</abbrev>) bowed distally and terminated in a plate-like tip; the proximal part with a distinct dark sclerotized bar (c); the longitudinal fold of medial diverticula (d) with a projection midway along its length, forming a lobe bulge; the ejaculatory canal atrium (e) not well-developed, curved distally; the lateral rods (f) long and diverging proximally; the tip of dorsal apodeme (g) completely joined; the ventral diverticulum (h) bilobed; genital atrium without genital setae. <bold><italic>Legs</italic></bold> (Figs <xref ref-type="fig" rid="F11">11G–I</xref>, <xref ref-type="fig" rid="F12">12H, I</xref>): typical, fairly smooth, slightly stout; junction between femora and patellae I and II oblique. Femoropatella of leg IV 2.86–3.07× longer than deep; tibia 3.47–3.71× longer than deep; with basal tactile setae on tarsal segment: tarsus 4.09–4.18× longer than deep (TS = 0.11); subterminal tarsal setae arcuate and acute. Arolium slightly shorter than claws, not divided; claws smooth.</p><fig id="F10" position="float" orientation="portrait"><object-id xmlns:xlink="http://www.w3.org/1999/xlink" content-type="doi" xlink:type="simple">10.3897/zookeys.1168.100798.figure10</object-id><object-id xmlns:xlink="http://www.w3.org/1999/xlink" content-type="arpha" xlink:type="simple">0125073C-9C81-517C-93B3-13AF88091AA3</object-id><label>Figure 10.</label><caption><p><italic><tp:taxon-name><tp:taxon-name-part taxon-name-part-type="genus" reg="Catatemnus">Catatemnus</tp:taxon-name-part><tp:taxon-name-part taxon-name-part-type="species" reg="scaber">scaber</tp:taxon-name-part></tp:taxon-name></italic> sp. nov. <bold>A</bold> holotype male, habitus (dorsal view) <bold>B</bold> paratype female, habitus (dorsal view). Scale bars: 2.00 mm.</p></caption><graphic xmlns:xlink="http://www.w3.org/1999/xlink" xlink:href="zookeys-1168-295_article-100798__-g010.jpg" position="float" orientation="portrait" xlink:type="simple" id="oo_872309.jpg"><uri content-type="original_file" xlink:type="simple">https://binary.pensoft.net/fig/872309</uri></graphic></fig><fig id="F11" position="float" orientation="portrait"><object-id xmlns:xlink="http://www.w3.org/1999/xlink" content-type="doi" xlink:type="simple">10.3897/zookeys.1168.100798.figure11</object-id><object-id xmlns:xlink="http://www.w3.org/1999/xlink" content-type="arpha" xlink:type="simple">60474400-F33A-5A39-9033-914472B6E9B4</object-id><label>Figure 11.</label><caption><p><italic><tp:taxon-name><tp:taxon-name-part taxon-name-part-type="genus" reg="Catatemnus">Catatemnus</tp:taxon-name-part><tp:taxon-name-part taxon-name-part-type="species" reg="scaber">scaber</tp:taxon-name-part></tp:taxon-name></italic> sp. nov., holotype male (<bold>A–E, G–I</bold>), paratype female (<bold>F</bold>) <bold>A</bold> carapace (dorsal view) <bold>B</bold> left chelal fingers (lateral view) <bold>C</bold> left chela (lateral view) <bold>D</bold> left pedipalp (dorsal view) <bold>E</bold> male genital area (ventral view) <bold>F</bold> female genital area (ventral view) <bold>G</bold> tarsus of left leg IV (lateral view) <bold>H</bold> left leg I (lateral view) <bold>I</bold> left leg IV (lateral view). Scale bars: 0.50 mm (<bold>A, C, D</bold>); 0.20 mm (<bold>B, E–I</bold>).</p></caption><graphic xmlns:xlink="http://www.w3.org/1999/xlink" xlink:href="zookeys-1168-295_article-100798__-g011.jpg" position="float" orientation="portrait" xlink:type="simple" id="oo_872310.jpg"><uri content-type="original_file" xlink:type="simple">https://binary.pensoft.net/fig/872310</uri></graphic></fig><fig id="F12" position="float" orientation="portrait"><object-id xmlns:xlink="http://www.w3.org/1999/xlink" content-type="doi" xlink:type="simple">10.3897/zookeys.1168.100798.figure12</object-id><object-id xmlns:xlink="http://www.w3.org/1999/xlink" content-type="arpha" xlink:type="simple">1F500D23-C215-52C2-AAC4-88BF27F88BA1</object-id><label>Figure 12.</label><caption><p><italic><tp:taxon-name><tp:taxon-name-part taxon-name-part-type="genus" reg="Catatemnus">Catatemnus</tp:taxon-name-part><tp:taxon-name-part taxon-name-part-type="species" reg="scaber">scaber</tp:taxon-name-part></tp:taxon-name></italic> sp. nov., holotype male (<bold>A–C, E, F, H, I, K–M</bold>), paratype female (<bold>D, G, J</bold>) <bold>A</bold> carapace (dorsal view) <bold>B</bold> left chelicera (dorsal view) <bold>C</bold> male galea <bold>D</bold> female galea <bold>E</bold> rallum <bold>F</bold> male genital area (ventral view) <bold>G</bold> female genital area (ventral view) <bold>H</bold> left leg I (lateral view) <bold>I</bold> left leg IV (lateral view) <bold>J</bold> spermatheca <bold>K</bold> left pedipalp (dorsal view) <bold>L</bold> male genital organ <bold>M</bold> left chelal fingers (lateral view), with details of trichobothrial pattern. Scale bars: 0.50 mm (<bold>I, K</bold>); 0.25 mm (<bold>A, F–H, J, L, M</bold>); 0.10 mm (<bold>B–E</bold>). Abbreviations: <bold>b</bold> = basal; <bold><abbrev xmlns:xlink="http://www.w3.org/1999/xlink" xlink:title="sub-basal" id="ABBRID0EJQBG" xlink:type="simple">sb</abbrev></bold> = sub-basal; <bold><abbrev xmlns:xlink="http://www.w3.org/1999/xlink" xlink:title="sub-terminal" id="ABBRID0EOQBG" xlink:type="simple">st</abbrev></bold> = sub-terminal; <bold>t</bold> = terminal; <bold><abbrev xmlns:xlink="http://www.w3.org/1999/xlink" xlink:title="interior basal" id="ABBRID0EVQBG" xlink:type="simple">ib</abbrev></bold> = interior basal; <bold><abbrev xmlns:xlink="http://www.w3.org/1999/xlink" xlink:title="interior sub-basal" id="ABBRID0E1QBG" xlink:type="simple">isb</abbrev></bold> = interior sub-basal; <bold><abbrev xmlns:xlink="http://www.w3.org/1999/xlink" xlink:title="interior sub-terminal" id="ABBRID0E6QBG" xlink:type="simple">ist</abbrev></bold> = interior sub-terminal; <bold><abbrev xmlns:xlink="http://www.w3.org/1999/xlink" xlink:title="interior terminal" id="ABBRID0EERBG" xlink:type="simple">it</abbrev></bold> = interior terminal; <bold><abbrev xmlns:xlink="http://www.w3.org/1999/xlink" xlink:title="exterior basal" id="ABBRID0EJRBG" xlink:type="simple">eb</abbrev></bold> = exterior basal; <bold><abbrev xmlns:xlink="http://www.w3.org/1999/xlink" xlink:title="exterior sub-basal" id="ABBRID0EORBG" xlink:type="simple">esb</abbrev></bold> = exterior sub-basal; <bold><abbrev xmlns:xlink="http://www.w3.org/1999/xlink" xlink:title="exterior sub-terminal" id="ABBRID0ETRBG" xlink:type="simple">est</abbrev></bold> = exterior sub-terminal; <bold><abbrev xmlns:xlink="http://www.w3.org/1999/xlink" xlink:title="exterior terminal" id="ABBRID0EYRBG" xlink:type="simple">et</abbrev></bold> = exterior terminal; <bold>a</bold> = lateral apodeme; <bold><abbrev xmlns:xlink="http://www.w3.org/1999/xlink" xlink:title="hooked branch" id="ABBRID0E6RBG" xlink:type="simple">br</abbrev></bold> = hooked branch; <bold>c</bold> = sclerotized bar; <bold>d</bold> = longitudinal fold of medial diverticulum; <bold>e</bold> = ejaculatory canal atrium; <bold>f</bold> = lateral rods; <bold>g</bold> = dorsal apodeme; <bold>h</bold> = ventral diverticulum; <bold>l</bold> = lateral lip of lateral apodeme.</p></caption><graphic xmlns:xlink="http://www.w3.org/1999/xlink" xlink:href="zookeys-1168-295_article-100798__-g012.jpg" position="float" orientation="portrait" xlink:type="simple" id="oo_872311.jpg"><uri content-type="original_file" xlink:type="simple">https://binary.pensoft.net/fig/872311</uri></graphic></fig><p><bold>Adult females</bold> (Figs <xref ref-type="fig" rid="F10">10B</xref>, <xref ref-type="fig" rid="F11">11F</xref>, <xref ref-type="fig" rid="F12">12G, J</xref>): mostly same as the male, but a little larger in body size and paler; pedipalps paler, reddish brown, and paler from fingertip to trochanter; carapace 1.16–1.25× longer than broad. <bold><italic>Chelicera</italic></bold>: hand with four setae, gs shorter than others; galea distinct relatively short, with ten branchlets (Fig. <xref ref-type="fig" rid="F12">12D</xref>); serrula exterior with 20 or 21 lamellae; rallum composed of four blades, the distal one dentate anteriorly. <bold><italic>Pedipalp</italic></bold>: stout, trochanter 1.57–1.62, femur 2.44–2.50, patella 2.11–2.14, chela (with pedicel) 2.61, chela (without pedicel) 2.41–2.43, hand (with pedicel) 1.57–1.65, hand (without pedicel) 1.39–1.45× longer than broad, movable chelal finger 0.60–0.65× (0.69–0.73×) longer than hand with pedicel (without pedicel) and 0.38–0.39× (0.41–0.42×) longer than chela with pedicel (without pedicel). <bold><italic>Opisthosoma</italic></bold>: genitalia simple, spermathecae provided with separated median cribriform plates; anterior genital operculum with ten setae. <bold><italic>Legs</italic></bold>: femoropatella of leg IV 2.79–2.89× longer than deep; tibia 3.33–3.47× longer than deep; with basal tactile setae on tarsal segment: tarsus 3.75–4.00× longer than deep (TS = 0.11).</p><p><bold>Dimensions</bold> (length/breadth or, in the case of the legs, length/depth in mm). Males (females in parentheses): body length 2.99–3.35 (4.11–4.64). Carapace 0.93–0.96/0.72–0.80 (0.95–1.00/0.80–0.82). Pedipalp: trochanter 0.47–0.52/0.29 (0.44–0.47/0.28–0.29), femur 0.76–0.82/0.31–0.32 (0.75–0.78/0.30–0.32), patella 0.80–0.83/0.38–0.40 (0.77–0.78/0.36–0.37), chela (with pedicel) 1.35–1.36/0.48–0.49 (1.33–1.41/0.51–0.54), chela (without pedicel) 1.23–1.25 (1.23–1.31), hand (with pedicel) 0.81–0.83 (0.84–0.85), hand (without pedicel) 0.69–0.72 (0.74–0.75), movable finger length 0.53–0.54 (0.50–0.55). Leg I: trochanter 0.17–0.19/0.14–0.16 (0.16–0.18/0.14–0.15), femur 0.28–0.29/0.20–0.21 (0.25–0.26/0.20), patella 0.42–0.43/0.18–0.19 (0.41/0.18), tibia 0.42–0.45/0.13 (0.42–0.43/0.12–0.13), tarsus 0.40–0.42/0.09 (0.35–0.38/0.10–0.11). Leg IV: trochanter 0.32–0.33/0.19–0.22 (0.34/0.21), femoropatella 0.80–0.83/0.27–0.28 (0.81/0.28–0.29), tibia 0.59–0.63/0.17 (0.59–0.60/0.17–0.18), tarsus 0.45–0.46/0.11 (0.44–0.45/0.11–0.12).</p></tp:treatment-sec><tp:treatment-sec sec-type="remarks" id="SECID0E1TBG"><title>Remarks.</title><p><italic><tp:taxon-name><tp:taxon-name-part taxon-name-part-type="genus" reg="Catatemnus">Catatemnus</tp:taxon-name-part><tp:taxon-name-part taxon-name-part-type="species" reg="scaber">scaber</tp:taxon-name-part></tp:taxon-name></italic> sp. nov. can be distinguished from <italic><tp:taxon-name><tp:taxon-name-part taxon-name-part-type="genus" reg="Chelifer">C.</tp:taxon-name-part><tp:taxon-name-part taxon-name-part-type="species" reg="birmanicus">birmanicus</tp:taxon-name-part></tp:taxon-name></italic> by the smaller body size (♂) (e.g., body length 2.99–3.35 mm vs 4.27 mm; palpal femur length 0.76–0.82 mm vs 1.09 mm; movable chelal finger length 0.53–0.54 mm vs 0.78 mm) and the trait of eyespots (with two distinct eyespots vs with two faint eyespots); from <italic><tp:taxon-name><tp:taxon-name-part taxon-name-part-type="genus" reg="Catatemnus">C.</tp:taxon-name-part><tp:taxon-name-part taxon-name-part-type="species" reg="concavus">concavus</tp:taxon-name-part></tp:taxon-name></italic> by the trait of eyespots (with two distinct eyespots vs with two faint eyespots), the stouter pedipalps (♀) (palpal femur 2.44–2.50× vs 2.29× longer than broad, length 0.75–0.78 mm vs 0.90 mm) and the traits of the three first tergites (regularly convex from the one side to the other vs with a descending lateral portion, perpendicular on the dorsal part); from <italic><tp:taxon-name><tp:taxon-name-part taxon-name-part-type="genus" reg="Catatemnus">C.</tp:taxon-name-part><tp:taxon-name-part taxon-name-part-type="species" reg="monitor">monitor</tp:taxon-name-part></tp:taxon-name></italic> by the trait of eyespots (with two distinct eyespots vs no eyespots visible) and the stouter pedipalps (e.g., palpal femur (♂) 2.38–2.65× vs 2.25×, (♀) 2.44–2.50× vs 2.27× longer than broad, length (♂) 0.76–0.82 mm vs 1.01 mm, (♀) 0.75–0.78 mm vs 0.95 mm); from <italic><tp:taxon-name><tp:taxon-name-part taxon-name-part-type="genus" reg="Catatemnus">C.</tp:taxon-name-part><tp:taxon-name-part taxon-name-part-type="species" reg="nicobarensis">nicobarensis</tp:taxon-name-part></tp:taxon-name></italic> by the trait of eyespots (with two distinct eyespots vs with two indistinct eyespots) and the traits of the palpal trochanter (anterior surface granular vs smooth or almost smooth); from <italic><tp:taxon-name><tp:taxon-name-part taxon-name-part-type="genus" reg="Catatemnus">C.</tp:taxon-name-part><tp:taxon-name-part taxon-name-part-type="species" reg="thorelli">thorelli</tp:taxon-name-part></tp:taxon-name></italic> by the traits of pedipalps (surface of all segments except chelal fingers granular vs surface of palps smooth; palpal femur 2.38–2.65× vs 2.40× longer than broad, length 0.76–0.82 mm vs 1.15 mm; movable finger teeth length 0.53–0.54 mm vs 0.70 mm) (<xref ref-type="bibr" rid="B9">Thorell 1889</xref>; <xref ref-type="bibr" rid="B1">Balzan 1891</xref>; <xref ref-type="bibr" rid="B10">With 1906</xref>; <xref ref-type="bibr" rid="B2">Beier 1932</xref>).</p></tp:treatment-sec><tp:treatment-sec sec-type="distribution" id="SECID0ESWBG"><title>Distribution.</title><p>Known only from the type locality.</p></tp:treatment-sec><tp:treatment-sec sec-type="etymology" id="SECID0EXWBG"><title>Etymology.</title><p>The specific name is derived from the Latin word <italic>scaber</italic> (rough) and refers to the large number of granulations present on the surface of the pedipalp.</p></tp:treatment-sec><ref-list><ref id="B9"><mixed-citation xmlns:xlink="http://www.w3.org/1999/xlink" xlink:type="simple"><person-group><name name-style="western"><surname>Thorell</surname><given-names>T</given-names></name></person-group> (<year>1889</year>) <article-title>Aracnidi Artrogastri Birmani raccolti da L. Fea nel 1885–1887.</article-title><source>Annali del Museo Civico di Storia Naturale di Genova</source><volume>7</volume>(<issue>2</issue>): <fpage>521</fpage>–<lpage>729</lpage>. <ext-link xlink:href="10.5962/bhl.title.10400" ext-link-type="doi" xlink:type="simple">https://doi.org/10.5962/bhl.title.10400</ext-link></mixed-citation></ref><ref id="B1"><mixed-citation xmlns:xlink="http://www.w3.org/1999/xlink" xlink:type="simple"><person-group><name name-style="western"><surname>Balzan</surname><given-names>L</given-names></name></person-group> (<year>1891</year>) <article-title>Voyage de M. E. Simon au Venezuela (Décembre 1887 - Avril 1888). Arachnides. Chernetes (<tp:taxon-name><tp:taxon-name-part taxon-name-part-type="order">Pseudoscorpiones</tp:taxon-name-part></tp:taxon-name>).</article-title><source>Annales de la Société Entomologique de France</source><volume>60</volume>: <fpage>497</fpage>–<lpage>512</lpage>.</mixed-citation></ref><ref id="B10"><mixed-citation xmlns:xlink="http://www.w3.org/1999/xlink" xlink:type="simple"><person-group><name name-style="western"><surname>With</surname><given-names>CJ</given-names></name></person-group> (<year>1906</year>) The Danish expedition to Siam 1899–1900. III. Chelonethi. An account of the Indian false-scorpions together with studies on the anatomy and classification of the order. Oversigt over det Konigelige Danske Videnskabernes Selskabs Forhandlinger (7)3: 1–214.</mixed-citation></ref><ref id="B2"><mixed-citation xmlns:xlink="http://www.w3.org/1999/xlink" xlink:type="simple"><person-group><name name-style="western"><surname>Beier</surname><given-names>M</given-names></name></person-group> (<year>1932</year>) <tp:taxon-name><tp:taxon-name-part taxon-name-part-type="order">Pseudoscorpionidea</tp:taxon-name-part></tp:taxon-name> II. Subord. C. Cheliferinea. Tierreich 58: [i–xxi,] 1–294. <ext-link xlink:href="10.1515/9783111385402" ext-link-type="doi" xlink:type="simple">https://doi.org/10.1515/9783111385402</ext-link></mixed-citation></ref></ref-list></tp:taxon-treatment>
