# Supplementary material for: ﻿First record of the genus Catatemnus Beier, 1932 from China, with the description of six new species (Pseudoscorpiones, Atemnidae)
Source: Zookeys. 2023 Jul 3;1168:295–327. doi: 10.3897/zookeys.1168.100798 (PMC10848838; doi:10.3897/zookeys.1168.100798)
Supplement: XML Treatment for Catatemnus tengchongensis [file zookeys.1168.100798-treatment6.xml]

<!DOCTYPE tp:taxon-treatment
  PUBLIC "-//TaxonX//DTD Taxonomic Treatment Publishing DTD v0 20100105//EN" "tax-treatment-NSO.dtd">
<tp:taxon-treatment xmlns:tp="http://www.plazi.org/taxpub"><tp:treatment-meta><kwd-group><label>Taxon classification</label><kwd>
                <named-content content-type="kingdom">Animalia</named-content>
              </kwd><kwd>
                <named-content content-type="order">Pseudoscorpiones</named-content>
              </kwd><kwd>
                <named-content content-type="family">Atemnidae</named-content>
              </kwd></kwd-group><mixed-citation publication-type="journal"><person-group><name><surname>Hou</surname><given-names>Yanmeng</given-names></name><name><surname>Zhao</surname><given-names>Lingchen</given-names></name><name><surname>Zhang</surname><given-names>Feng</given-names></name></person-group><article-title>﻿First record of the genus <italic><tp:taxon-name><tp:taxon-name-part taxon-name-part-type="genus" reg="Catatemnus">Catatemnus</tp:taxon-name-part></tp:taxon-name></italic> Beier, 1932 from China, with the description of six new species (<tp:taxon-name><tp:taxon-name-part taxon-name-part-type="order">Pseudoscorpiones</tp:taxon-name-part></tp:taxon-name>, <tp:taxon-name><tp:taxon-name-part taxon-name-part-type="family">Atemnidae</tp:taxon-name-part></tp:taxon-name>)</article-title><source>Zookeys</source><day>03</day><month>07</month><year>2023</year><volume>1168</volume><fpage>295</fpage><lpage>327</lpage><pub-id pub-id-type="doi">10.3897/zookeys.1168.100798</pub-id></mixed-citation></tp:treatment-meta><tp:nomenclature><label>﻿</label><tp:taxon-name>
              <object-id xmlns:xlink="http://www.w3.org/1999/xlink" content-type="arpha" xlink:type="simple">11FBD265-6E4F-5192-BB03-F0DCB46C4619</object-id>
              <tp:taxon-name-part taxon-name-part-type="genus" reg="Catatemnus">Catatemnus</tp:taxon-name-part>
              <tp:taxon-name-part taxon-name-part-type="species" reg="tengchongensis">tengchongensis</tp:taxon-name-part>
              <object-id xmlns:xlink="http://www.w3.org/1999/xlink" content-type="zoobank" xlink:type="simple">https://zoobank.org/344BB985-9DD6-4CBC-96A8-86B315B3F1AE</object-id>
            </tp:taxon-name><tp:taxon-status xmlns:xlink="http://www.w3.org/1999/xlink" xlink:type="simple">sp. nov.</tp:taxon-status><xref ref-type="fig" rid="F13">Figs 13</xref><xref ref-type="fig" rid="F14">, 14</xref><xref ref-type="fig" rid="F15">, 15 (腾冲猫伪蝎)</xref></tp:nomenclature><tp:treatment-sec sec-type="type material" id="SECID0EVYBG"><title>Type material.</title><p><bold><italic>Holotype</italic></bold>: China • ♂; Yunnan Province, Tengchong City, Houqiao Town, Yangjiatian Village; <named-content xmlns:xlink="http://www.w3.org/1999/xlink" content-type="dwc:verbatimCoordinates" xlink:type="simple"><named-content content-type="geo-json" specific-use="{&#34;type&#34;:&#34;Point&#34;,&#34;coordinates&#34;:[98.255133,25.356883]}" id="NCID0EDZBG" xlink:type="simple">25°21.413'N, 98°15.308'E</named-content></named-content>; 1824 m a.s.l.; 07 Jun. 2017; Chi Jin, Beibei Zhou and Xiao Zang leg.; Ps.–<abbrev xmlns:xlink="http://www.w3.org/1999/xlink" xlink:title="Museum of Hebei University" id="ABBRID0EIZBG" xlink:type="simple">MHBU</abbrev>–YNTC171201. <bold><italic>Paratypes</italic></bold>: • 3♀; same data as the holotype; Ps.–<abbrev xmlns:xlink="http://www.w3.org/1999/xlink" xlink:title="Museum of Southwest University" id="ABBRID0EPZBG" xlink:type="simple">MSWU</abbrev>–YNTC171202–04.</p></tp:treatment-sec><tp:treatment-sec sec-type="diagnosis" id="SECID0ETZBG"><title>Diagnosis (♂♀).</title><p>This new species is characterized by: the serrula exterior with 25 lamellae; movable chelal finger with 28 teeth; palpal femur (♂) 2.59×, (♀) 2.42–2.52×, chela with pedicel (♂) 2.72×, (♀) 2.57–2.67×, chela without pedicel (♂) 2.51×, (♀) 2.37–2.42× longer than broad; distance between <abbrev xmlns:xlink="http://www.w3.org/1999/xlink" xlink:title="exterior sub-terminal" id="ABBRID0EZZBG" xlink:type="simple">est</abbrev> and <abbrev xmlns:xlink="http://www.w3.org/1999/xlink" xlink:title="exterior sub-basal" id="ABBRID0E4ZBG" xlink:type="simple">esb</abbrev> farther to that of <abbrev xmlns:xlink="http://www.w3.org/1999/xlink" xlink:title="interior sub-terminal" id="ABBRID0EB1BG" xlink:type="simple">ist</abbrev> and <abbrev xmlns:xlink="http://www.w3.org/1999/xlink" xlink:title="interior sub-basal" id="ABBRID0EF1BG" xlink:type="simple">isb</abbrev>.</p></tp:treatment-sec><tp:treatment-sec sec-type="description" id="SECID0EJ1BG"><title>Description.</title><p><bold>Adult male</bold> (Figs <xref ref-type="fig" rid="F13">13A</xref>, <xref ref-type="fig" rid="F14">14A–D, F–I</xref>, <xref ref-type="fig" rid="F15">15A, B, D–H, J</xref>). <bold><italic>Color</italic></bold>: carapace dark brown, slightly paler in tergites and sternites; pedipalps reddish brown, but paler in trochanter; legs pale yellow. <bold><italic>Carapace</italic></bold> (Figs <xref ref-type="fig" rid="F14">14A</xref>, <xref ref-type="fig" rid="F15">15A</xref>): 1.20× longer than broad; surface smooth, but with a medial furrow; with two distinct eyespots situated near anterior margin of carapace; anterior margin with five setae, posterior margin with eight setae, each seta acicular and very slightly curved. <bold><italic>Chelicera</italic></bold> (Fig. <xref ref-type="fig" rid="F15">15B, D</xref>): much smaller than carapace length; surface smooth; four setae (sbs absent; <abbrev xmlns:xlink="http://www.w3.org/1999/xlink" xlink:title="exterior seta" id="ABBRID0ES2BG" xlink:type="simple">es</abbrev> shorter than others) and two lyrifissures (exterior condylar lyrifissure and exterior lyrifissure) present on hand; movable finger with one galeal seta (shorter than others); <abbrev xmlns:xlink="http://www.w3.org/1999/xlink" xlink:title="basal seta" id="ABBRID0EW2BG" xlink:type="simple">bs</abbrev> and <abbrev xmlns:xlink="http://www.w3.org/1999/xlink" xlink:title="exterior seta" id="ABBRID0E12BG" xlink:type="simple">es</abbrev> dentate apically, <abbrev xmlns:xlink="http://www.w3.org/1999/xlink" xlink:title="interior seta" id="ABBRID0E52BG" xlink:type="simple">is</abbrev> and <abbrev xmlns:xlink="http://www.w3.org/1999/xlink" xlink:title="laminal seta" id="ABBRID0EC3BG" xlink:type="simple">ls</abbrev> long and acute. Fixed finger with seven unequally sized teeth, movable finger with two large teeth; galea present, shorter with two small branchlets and two dentations (Fig. <xref ref-type="fig" rid="F15">15B</xref>). Serrula interior connected to fixed finger for entire length, proximally modified to form velum, serrula exterior with 25 lamellae, the basal one longest; lamina exterior present. Rallum composed of four blades, the basal two blades shorter than others, the distal two dentated anteriorly, remainder smooth (Fig. <xref ref-type="fig" rid="F15">15D</xref>). <bold><italic>Pedipalp</italic></bold> (Figs <xref ref-type="fig" rid="F14">14B–D</xref>, <xref ref-type="fig" rid="F15">15G, J</xref>): stout, trochanter 1.77×, femur 2.59×, patella 1.95×, chela with pedicel (without pedicel) 2.72× (2.51×), hand with pedicel (without pedicel) 1.66× (1.45×) longer than broad; movable chelal finger 0.64× (0.74×) longer than hand with pedicel (without pedicel) and 0.39× (0.42×) longer than chela with pedicel (without pedicel). Setae generally long and acuminate. All segments (except chelal fingers) with fine granulations; trochanter with an inconspicuous ventral tubercle and a well-developed conical dorsal tubercle. Fixed chelal finger with eight trichobothria, movable chelal finger with four trichobothria: <abbrev xmlns:xlink="http://www.w3.org/1999/xlink" xlink:title="exterior basal" id="ABBRID0EZ3BG" xlink:type="simple">eb</abbrev> and <abbrev xmlns:xlink="http://www.w3.org/1999/xlink" xlink:title="exterior sub-basal" id="ABBRID0E43BG" xlink:type="simple">esb</abbrev> situated at base of fixed finger on retrolateral face, <abbrev xmlns:xlink="http://www.w3.org/1999/xlink" xlink:title="exterior sub-basal" id="ABBRID0EB4BG" xlink:type="simple">esb</abbrev> slightly distal to <abbrev xmlns:xlink="http://www.w3.org/1999/xlink" xlink:title="exterior basal" id="ABBRID0EF4BG" xlink:type="simple">eb</abbrev>; <abbrev xmlns:xlink="http://www.w3.org/1999/xlink" xlink:title="interior basal" id="ABBRID0EJ4BG" xlink:type="simple">ib</abbrev> and <abbrev xmlns:xlink="http://www.w3.org/1999/xlink" xlink:title="interior sub-basal" id="ABBRID0EN4BG" xlink:type="simple">isb</abbrev> situated at base of fixed finger on prolateral face, <abbrev xmlns:xlink="http://www.w3.org/1999/xlink" xlink:title="interior sub-basal" id="ABBRID0ER4BG" xlink:type="simple">isb</abbrev> slightly distal to <abbrev xmlns:xlink="http://www.w3.org/1999/xlink" xlink:title="interior basal" id="ABBRID0EV4BG" xlink:type="simple">ib</abbrev>; <abbrev xmlns:xlink="http://www.w3.org/1999/xlink" xlink:title="exterior sub-terminal" id="ABBRID0EZ4BG" xlink:type="simple">est</abbrev> in the middle of fixed finger; <abbrev xmlns:xlink="http://www.w3.org/1999/xlink" xlink:title="exterior terminal" id="ABBRID0E44BG" xlink:type="simple">et</abbrev> near sub-distal of fixed finger; <abbrev xmlns:xlink="http://www.w3.org/1999/xlink" xlink:title="exterior sub-terminal" id="ABBRID0EB5BG" xlink:type="simple">est</abbrev> midway between <abbrev xmlns:xlink="http://www.w3.org/1999/xlink" xlink:title="exterior terminal" id="ABBRID0EF5BG" xlink:type="simple">et</abbrev> and <abbrev xmlns:xlink="http://www.w3.org/1999/xlink" xlink:title="exterior sub-basal" id="ABBRID0EJ5BG" xlink:type="simple">esb</abbrev>; <abbrev xmlns:xlink="http://www.w3.org/1999/xlink" xlink:title="interior terminal" id="ABBRID0EN5BG" xlink:type="simple">it</abbrev> slightly distal to <abbrev xmlns:xlink="http://www.w3.org/1999/xlink" xlink:title="exterior sub-terminal" id="ABBRID0ER5BG" xlink:type="simple">est</abbrev> and proximal to <abbrev xmlns:xlink="http://www.w3.org/1999/xlink" xlink:title="exterior terminal" id="ABBRID0EV5BG" xlink:type="simple">et</abbrev>; <abbrev xmlns:xlink="http://www.w3.org/1999/xlink" xlink:title="interior sub-terminal" id="ABBRID0EZ5BG" xlink:type="simple">ist</abbrev> situated proximal to <abbrev xmlns:xlink="http://www.w3.org/1999/xlink" xlink:title="exterior sub-terminal" id="ABBRID0E45BG" xlink:type="simple">est</abbrev> and distal to <abbrev xmlns:xlink="http://www.w3.org/1999/xlink" xlink:title="interior sub-basal" id="ABBRID0EB6BG" xlink:type="simple">isb</abbrev>; <abbrev xmlns:xlink="http://www.w3.org/1999/xlink" xlink:title="interior terminal" id="ABBRID0EF6BG" xlink:type="simple">it</abbrev> closer to <abbrev xmlns:xlink="http://www.w3.org/1999/xlink" xlink:title="interior sub-terminal" id="ABBRID0EJ6BG" xlink:type="simple">ist</abbrev> than to fingertip; distance between <abbrev xmlns:xlink="http://www.w3.org/1999/xlink" xlink:title="exterior sub-terminal" id="ABBRID0EN6BG" xlink:type="simple">est</abbrev> and <abbrev xmlns:xlink="http://www.w3.org/1999/xlink" xlink:title="exterior sub-basal" id="ABBRID0ER6BG" xlink:type="simple">esb</abbrev> farther to that of <abbrev xmlns:xlink="http://www.w3.org/1999/xlink" xlink:title="interior sub-terminal" id="ABBRID0EV6BG" xlink:type="simple">ist</abbrev> and <abbrev xmlns:xlink="http://www.w3.org/1999/xlink" xlink:title="interior sub-basal" id="ABBRID0EZ6BG" xlink:type="simple">isb</abbrev>; distance between <abbrev xmlns:xlink="http://www.w3.org/1999/xlink" xlink:title="interior terminal" id="ABBRID0E46BG" xlink:type="simple">it</abbrev> and fingertip nearly equal to distance between <abbrev xmlns:xlink="http://www.w3.org/1999/xlink" xlink:title="interior sub-terminal" id="ABBRID0ECAAI" xlink:type="simple">ist</abbrev> and <abbrev xmlns:xlink="http://www.w3.org/1999/xlink" xlink:title="interior sub-basal" id="ABBRID0EGAAI" xlink:type="simple">isb</abbrev>; b and <abbrev xmlns:xlink="http://www.w3.org/1999/xlink" xlink:title="sub-basal" id="ABBRID0EKAAI" xlink:type="simple">sb</abbrev> situated at base of movable finger on retrolateral face; t in the middle of movable finger and at same level as <abbrev xmlns:xlink="http://www.w3.org/1999/xlink" xlink:title="exterior sub-terminal" id="ABBRID0EOAAI" xlink:type="simple">est</abbrev>; <abbrev xmlns:xlink="http://www.w3.org/1999/xlink" xlink:title="sub-basal" id="ABBRID0ESAAI" xlink:type="simple">sb</abbrev> closer to b than to <abbrev xmlns:xlink="http://www.w3.org/1999/xlink" xlink:title="sub-terminal" id="ABBRID0EWAAI" xlink:type="simple">st</abbrev>; <abbrev xmlns:xlink="http://www.w3.org/1999/xlink" xlink:title="sub-terminal" id="ABBRID0E1AAI" xlink:type="simple">st</abbrev> closer to <abbrev xmlns:xlink="http://www.w3.org/1999/xlink" xlink:title="sub-basal" id="ABBRID0E5AAI" xlink:type="simple">sb</abbrev> than to t (Fig. <xref ref-type="fig" rid="F15">15G</xref>). Venom apparatus only present in fixed chelal finger, venom ducts curved and short, terminating in inflated nodus ramosus between <abbrev xmlns:xlink="http://www.w3.org/1999/xlink" xlink:title="exterior terminal" id="ABBRID0EGBAI" xlink:type="simple">et</abbrev> and <abbrev xmlns:xlink="http://www.w3.org/1999/xlink" xlink:title="exterior sub-terminal" id="ABBRID0EKBAI" xlink:type="simple">est</abbrev>. Both chelal fingers with a row of acute teeth, spaced contiguously along the margin, slightly rounded proximally: fixed chelal finger with 24 teeth; movable chelal finger with 28 teeth (nearly as large as teeth on fixed chelal finger); without accessory teeth (Fig. <xref ref-type="fig" rid="F15">15G</xref>). Femur without long tactile setae. Movable chelal finger slightly curved in lateral view (Figs <xref ref-type="fig" rid="F14">14B</xref>, <xref ref-type="fig" rid="F15">15G</xref>). <bold><italic>Opisthosoma</italic></bold>: typical, all setae long and acuminate; pleural membrane longitudinally striate, without setae. Tergites incompletely divided, tergal chaetotaxy I–XI: 10: 8: 5: 11: 13: 14: 15: 15: 17: 17(13 + 4T): 12(10 + 2T). Sternites X and XI undivided and other sternites divided, sternal chaetotaxy IV–XI: 5–5: 8–8: 8–8: 7–8: 7–7: 7–7: 18: 16; sternites X and XI each with two pairs of long tactile setae. Anus (tergite XII and sternite XII) without raised rim. Anterior genital operculum with five or seven setae on each side, posterior margin with eight setae. <bold><italic>Legs</italic></bold> (Figs <xref ref-type="fig" rid="F14">14G–I</xref>, <xref ref-type="fig" rid="F15">15E, F</xref>): generally typical, fairly smooth, slightly stout; junction between femora and patellae I and II oblique. Femoropatella of leg IV 2.80× longer than deep; tibia 3.86× longer than deep; with basal tactile setae on tarsal segment: tarsus 3.55× longer than deep (TS = 0.10); subterminal tarsal setae arcuate and acute. Arolium slightly shorter than claws, not divided; claws smooth.</p><fig id="F13" position="float" orientation="portrait"><object-id xmlns:xlink="http://www.w3.org/1999/xlink" content-type="doi" xlink:type="simple">10.3897/zookeys.1168.100798.figure13</object-id><object-id xmlns:xlink="http://www.w3.org/1999/xlink" content-type="arpha" xlink:type="simple">A8ECE1D6-138D-53EC-A84F-C4FEC0E42F2E</object-id><label>Figure 13.</label><caption><p><italic><tp:taxon-name><tp:taxon-name-part taxon-name-part-type="genus" reg="Catatemnus">Catatemnus</tp:taxon-name-part><tp:taxon-name-part taxon-name-part-type="species" reg="tengchongensis">tengchongensis</tp:taxon-name-part></tp:taxon-name></italic> sp. nov. <bold>A</bold> holotype male, habitus (dorsal view) <bold>B</bold> paratype female, habitus (dorsal view). Scale bars: 2.00 mm (<bold>B</bold>); 1.00 mm (<bold>A</bold>).</p></caption><graphic xmlns:xlink="http://www.w3.org/1999/xlink" xlink:href="zookeys-1168-295_article-100798__-g013.jpg" position="float" orientation="portrait" xlink:type="simple" id="oo_872312.jpg"><uri content-type="original_file" xlink:type="simple">https://binary.pensoft.net/fig/872312</uri></graphic></fig><fig id="F14" position="float" orientation="portrait"><object-id xmlns:xlink="http://www.w3.org/1999/xlink" content-type="doi" xlink:type="simple">10.3897/zookeys.1168.100798.figure14</object-id><object-id xmlns:xlink="http://www.w3.org/1999/xlink" content-type="arpha" xlink:type="simple">DFCB311B-5B7B-59AD-BE6E-66A9515605F3</object-id><label>Figure 14.</label><caption><p><italic><tp:taxon-name><tp:taxon-name-part taxon-name-part-type="genus" reg="Catatemnus">Catatemnus</tp:taxon-name-part><tp:taxon-name-part taxon-name-part-type="species" reg="tengchongensis">tengchongensis</tp:taxon-name-part></tp:taxon-name></italic> sp. nov., holotype male (<bold>A–D, F–I</bold>), paratype female (<bold>E</bold>) <bold>A</bold> carapace (dorsal view) <bold>B</bold> left chelal fingers (lateral view) <bold>C</bold> left chela (lateral view) <bold>D</bold> left pedipalp (dorsal view) <bold>E</bold> female genital area (ventral view) <bold>F</bold> male genital area (ventral view) <bold>G</bold> tarsus of left leg IV (lateral view) <bold>H</bold> left leg I (lateral view) <bold>I</bold> left leg IV (lateral view). Scale bars: 0.50 mm (<bold>A, C, D</bold>); 0.20 mm (<bold>B, E–I</bold>).</p></caption><graphic xmlns:xlink="http://www.w3.org/1999/xlink" xlink:href="zookeys-1168-295_article-100798__-g014.jpg" position="float" orientation="portrait" xlink:type="simple" id="oo_872313.jpg"><uri content-type="original_file" xlink:type="simple">https://binary.pensoft.net/fig/872313</uri></graphic></fig><fig id="F15" position="float" orientation="portrait"><object-id xmlns:xlink="http://www.w3.org/1999/xlink" content-type="doi" xlink:type="simple">10.3897/zookeys.1168.100798.figure15</object-id><object-id xmlns:xlink="http://www.w3.org/1999/xlink" content-type="arpha" xlink:type="simple">9E802A86-2601-5F0E-B3DD-6673B2EF1D66</object-id><label>Figure 15.</label><caption><p><italic><tp:taxon-name><tp:taxon-name-part taxon-name-part-type="genus" reg="Catatemnus">Catatemnus</tp:taxon-name-part><tp:taxon-name-part taxon-name-part-type="species" reg="tengchongensis">tengchongensis</tp:taxon-name-part></tp:taxon-name></italic> sp. nov., holotype male (<bold>A, B, D–H, J</bold>), paratype female (<bold>C, I</bold>) <bold>A</bold> carapace (dorsal view) <bold>B</bold> male galea <bold>C</bold> female galea <bold>D</bold> rallum <bold>E</bold> left leg I (lateral view) <bold>F</bold> left leg IV (lateral view) <bold>G</bold> left chelal fingers (lateral view), with details of trichobothrial pattern <bold>H</bold> male genital area (ventral view) <bold>I</bold> female genital area (ventral view) <bold>J</bold> left pedipalp (dorsal view). Scale bars: 0.50 mm (<bold>F, J</bold>); 0.25 mm (<bold>A, E, G–I</bold>); 0.10 mm (<bold>B–D</bold>). Abbreviations: <bold>b</bold> = basal; <bold><abbrev xmlns:xlink="http://www.w3.org/1999/xlink" xlink:title="sub-basal" id="ABBRID0EOGAI" xlink:type="simple">sb</abbrev></bold> = sub-basal; <bold><abbrev xmlns:xlink="http://www.w3.org/1999/xlink" xlink:title="sub-terminal" id="ABBRID0ETGAI" xlink:type="simple">st</abbrev></bold> = sub-terminal; <bold>t</bold> = terminal; <bold><abbrev xmlns:xlink="http://www.w3.org/1999/xlink" xlink:title="interior basal" id="ABBRID0E1GAI" xlink:type="simple">ib</abbrev></bold> = interior basal; <bold><abbrev xmlns:xlink="http://www.w3.org/1999/xlink" xlink:title="interior sub-basal" id="ABBRID0E6GAI" xlink:type="simple">isb</abbrev></bold> = interior sub-basal; <bold><abbrev xmlns:xlink="http://www.w3.org/1999/xlink" xlink:title="interior sub-terminal" id="ABBRID0EEHAI" xlink:type="simple">ist</abbrev></bold> = interior sub-terminal; <bold><abbrev xmlns:xlink="http://www.w3.org/1999/xlink" xlink:title="interior terminal" id="ABBRID0EJHAI" xlink:type="simple">it</abbrev></bold> = interior terminal; <bold><abbrev xmlns:xlink="http://www.w3.org/1999/xlink" xlink:title="exterior basal" id="ABBRID0EOHAI" xlink:type="simple">eb</abbrev></bold> = exterior basal; <bold><abbrev xmlns:xlink="http://www.w3.org/1999/xlink" xlink:title="exterior sub-basal" id="ABBRID0ETHAI" xlink:type="simple">esb</abbrev></bold> = exterior sub-basal; <bold><abbrev xmlns:xlink="http://www.w3.org/1999/xlink" xlink:title="exterior sub-terminal" id="ABBRID0EYHAI" xlink:type="simple">est</abbrev></bold> = exterior sub-terminal; <bold><abbrev xmlns:xlink="http://www.w3.org/1999/xlink" xlink:title="exterior terminal" id="ABBRID0E4HAI" xlink:type="simple">et</abbrev></bold> = exterior terminal.</p></caption><graphic xmlns:xlink="http://www.w3.org/1999/xlink" xlink:href="zookeys-1168-295_article-100798__-g015.jpg" position="float" orientation="portrait" xlink:type="simple" id="oo_872314.jpg"><uri content-type="original_file" xlink:type="simple">https://binary.pensoft.net/fig/872314</uri></graphic></fig><p><bold>Adult females</bold> (Figs <xref ref-type="fig" rid="F13">13B</xref>, <xref ref-type="fig" rid="F14">14E</xref>, <xref ref-type="fig" rid="F15">15I</xref>): mostly same as the male, but larger and paler. <bold><italic>Chelicera</italic></bold>: galea distinct relatively short, with five distinct larger branchlets (Fig. <xref ref-type="fig" rid="F15">15C</xref>); serrula exterior with 25 lamellae, the basal one longest. <bold><italic>Pedipalp</italic></bold>: stout, trochanter 1.67–1.78×, femur 2.42–2.52×, patella 2.00–2.25×, chela (with pedicel) 2.57–2.67×, chela (without pedicel) 2.37–2.42×, hand (with pedicel) 1.61–1.69×, hand (without pedicel) 1.41–1.44× longer than broad, movable chelal finger 0.58–0.60× (0.68×) longer than hand with pedicel (without pedicel) and 0.37× (0.40–0.41×) longer than chela with pedicel (without pedicel); palpal coxa with four apical setae, sub-terminal seta larger; all segments (except chelal fingers) with fine granulations. <bold><italic>Opisthosoma</italic></bold>: tergites incompletely divided, tergal chaetotaxy I–XI: 8: 9: 10: 13: 16: 14: 15: 17: 15: 16(12 + 4T): 11(9 + 2T). Sternites divided, sternal chaetotaxy IV–XI: 7–8: 8–8: 8–8: 8–9: 8–8: 9–9: 16(12 + 4T): 14(12 + 2T). Genitalia simple, spermathecae provided with separated median cribriform plates; anterior genital operculum with five setae on each side, posterior margin with four or five setae on each side. <bold><italic>Legs</italic></bold>: femoropatella of leg IV 2.81–2.93× longer than deep; tibia 3.28–3.41× longer than deep; with basal tactile setae on tarsal segment: tarsus 3.75–4.00× longer than deep (TS = 0.09–0.11).</p><p><bold>Dimensions</bold> (length/breadth or, in the case of the legs, length/depth in mm). Male (females in parentheses): body length 2.73 (4.25–4.40). Carapace 0.85/0.71 (0.93–1.01/0.80–0.84). Pedipalp: trochanter 0.46/0.26 (0.45–0.48/0.27), femur 0.75/0.29 (0.75–0.78/0.31), patella 0.72/0.37 (0.72–0.81/0.36), chela (with pedicel) 1.28/0.47 (1.39/0.52–0.54), chela (without pedicel) 1.18 (1.26–1.28), hand (with pedicel) 0.78 (0.87–0.88), hand (without pedicel) 0.68 (0.75–0.76), movable finger length 0.50 (0.51–0.52). Leg I: trochanter 0.18/0.15 (0.17–0.20/0.14–0.17), femur 0.25/0.19 (0.24–0.26/0.20–0.21), patella 0.37/0.17 (0.41/0.18), tibia 0.39/0.12 (0.42–0.44/0.12), tarsus 0.38/0.09 (0.40–0.42/0.08–0.09). Leg IV: trochanter 0.29/0.16 (0.32–0.33/0.21), femoropatella 0.70/0.25 (0.76–0.79/0.27), tibia 0.54/0.15 (0.58–0.59/0.17–0.18), tarsus 0.39/0.11 (0.44–0.45/0.11–0.12).</p></tp:treatment-sec><tp:treatment-sec sec-type="remarks" id="SECID0EKJAI"><title>Remarks.</title><p><italic><tp:taxon-name><tp:taxon-name-part taxon-name-part-type="genus" reg="Catatemnus">Catatemnus</tp:taxon-name-part><tp:taxon-name-part taxon-name-part-type="species" reg="tengchongensis">tengchongensis</tp:taxon-name-part></tp:taxon-name></italic> sp. nov. can be distinguished from <italic><tp:taxon-name><tp:taxon-name-part taxon-name-part-type="genus" reg="Chelifer">C.</tp:taxon-name-part><tp:taxon-name-part taxon-name-part-type="species" reg="birmanicus">birmanicus</tp:taxon-name-part></tp:taxon-name></italic> by the smaller body size (♂) (e.g., body length 2.73 mm vs 4.27 mm; palpal femur 2.59× vs 2.44× longer than broad, length 0.75 mm vs 1.09 mm; movable chelal finger length 0.50 mm vs 0.78 mm) and the trait of eyespots (with two distinct eyespots vs with two faint eyespots); from <italic><tp:taxon-name><tp:taxon-name-part taxon-name-part-type="genus" reg="Catatemnus">C.</tp:taxon-name-part><tp:taxon-name-part taxon-name-part-type="species" reg="concavus">concavus</tp:taxon-name-part></tp:taxon-name></italic> by the trait of eyespots (with two distinct eyespots vs with two faint eyespots), the stouter pedipalps (♀) (e.g., palpal femur 2.42–2.52× vs 2.29× longer than broad, length 0.75–0.78 mm vs 0.90 mm) and the traits of the three first tergites (regularly convex from the one side to the other vs with a descending lateral portion, perpendicular on the dorsal part); from <italic><tp:taxon-name><tp:taxon-name-part taxon-name-part-type="genus" reg="Catatemnus">C.</tp:taxon-name-part><tp:taxon-name-part taxon-name-part-type="species" reg="monitor">monitor</tp:taxon-name-part></tp:taxon-name></italic> by the trait of eyespots (with two distinct eyespots vs no eyespots visible) and the stouter pedipalps (e.g., palpal femur (♂) 2.59× vs 2.25×, (♀) 2.42–2.52× vs 2.27× longer than broad, length (♂) 0.75 mm vs 1.01 mm, (♀) 0.75–0.78 mm vs 0.95 mm); from <italic><tp:taxon-name><tp:taxon-name-part taxon-name-part-type="genus" reg="Catatemnus">C.</tp:taxon-name-part><tp:taxon-name-part taxon-name-part-type="species" reg="nicobarensis">nicobarensis</tp:taxon-name-part></tp:taxon-name></italic> by the trait of eyespots (with two distinct eyespots vs with two indistinct eyespots) and the traits of the palpal trochanter (anterior surface granular vs smooth or almost smooth); from <italic><tp:taxon-name><tp:taxon-name-part taxon-name-part-type="genus" reg="Catatemnus">C.</tp:taxon-name-part><tp:taxon-name-part taxon-name-part-type="species" reg="thorelli">thorelli</tp:taxon-name-part></tp:taxon-name></italic> by the trait of furrow on the carapace (distinctly curved vs almost straight) and the traits of pedipalps (surface of all segments except chelal fingers granular vs surface of palps smooth; palpal femur 2.59× vs 2.40× longer than broad, length 0.75 mm vs 1.15 mm; movable chelal finger teeth length 0.50 mm vs 0.70 mm) (<xref ref-type="bibr" rid="B9">Thorell 1889</xref>; <xref ref-type="bibr" rid="B1">Balzan 1891</xref>; <xref ref-type="bibr" rid="B10">With 1906</xref>; <xref ref-type="bibr" rid="B2">Beier 1932</xref>).</p></tp:treatment-sec><tp:treatment-sec sec-type="distribution" id="SECID0ECMAI"><title>Distribution.</title><p>Known only from the type locality.</p></tp:treatment-sec><tp:treatment-sec sec-type="etymology" id="SECID0EHMAI"><title>Etymology.</title><p>Named after the type locality, Tengchong (Yunnan).</p></tp:treatment-sec><ref-list><ref id="B9"><mixed-citation xmlns:xlink="http://www.w3.org/1999/xlink" xlink:type="simple"><person-group><name name-style="western"><surname>Thorell</surname><given-names>T</given-names></name></person-group> (<year>1889</year>) <article-title>Aracnidi Artrogastri Birmani raccolti da L. Fea nel 1885–1887.</article-title><source>Annali del Museo Civico di Storia Naturale di Genova</source><volume>7</volume>(<issue>2</issue>): <fpage>521</fpage>–<lpage>729</lpage>. <ext-link xlink:href="10.5962/bhl.title.10400" ext-link-type="doi" xlink:type="simple">https://doi.org/10.5962/bhl.title.10400</ext-link></mixed-citation></ref><ref id="B1"><mixed-citation xmlns:xlink="http://www.w3.org/1999/xlink" xlink:type="simple"><person-group><name name-style="western"><surname>Balzan</surname><given-names>L</given-names></name></person-group> (<year>1891</year>) <article-title>Voyage de M. E. Simon au Venezuela (Décembre 1887 - Avril 1888). Arachnides. Chernetes (<tp:taxon-name><tp:taxon-name-part taxon-name-part-type="order">Pseudoscorpiones</tp:taxon-name-part></tp:taxon-name>).</article-title><source>Annales de la Société Entomologique de France</source><volume>60</volume>: <fpage>497</fpage>–<lpage>512</lpage>.</mixed-citation></ref><ref id="B10"><mixed-citation xmlns:xlink="http://www.w3.org/1999/xlink" xlink:type="simple"><person-group><name name-style="western"><surname>With</surname><given-names>CJ</given-names></name></person-group> (<year>1906</year>) The Danish expedition to Siam 1899–1900. III. Chelonethi. An account of the Indian false-scorpions together with studies on the anatomy and classification of the order. Oversigt over det Konigelige Danske Videnskabernes Selskabs Forhandlinger (7)3: 1–214.</mixed-citation></ref><ref id="B2"><mixed-citation xmlns:xlink="http://www.w3.org/1999/xlink" xlink:type="simple"><person-group><name name-style="western"><surname>Beier</surname><given-names>M</given-names></name></person-group> (<year>1932</year>) <tp:taxon-name><tp:taxon-name-part taxon-name-part-type="order">Pseudoscorpionidea</tp:taxon-name-part></tp:taxon-name> II. Subord. C. Cheliferinea. Tierreich 58: [i–xxi,] 1–294. <ext-link xlink:href="10.1515/9783111385402" ext-link-type="doi" xlink:type="simple">https://doi.org/10.1515/9783111385402</ext-link></mixed-citation></ref></ref-list></tp:taxon-treatment>
