# Supplementary material for: ﻿First record of the genus Catatemnus Beier, 1932 from China, with the description of six new species (Pseudoscorpiones, Atemnidae)
Source: Zookeys. 2023 Jul 3;1168:295–327. doi: 10.3897/zookeys.1168.100798 (PMC10848838; doi:10.3897/zookeys.1168.100798)
Supplement: XML Treatment for Catatemnus tibetanus [file zookeys.1168.100798-treatment7.xml]

<!DOCTYPE tp:taxon-treatment
  PUBLIC "-//TaxonX//DTD Taxonomic Treatment Publishing DTD v0 20100105//EN" "tax-treatment-NSO.dtd">
<tp:taxon-treatment xmlns:tp="http://www.plazi.org/taxpub"><tp:treatment-meta><kwd-group><label>Taxon classification</label><kwd>
                <named-content content-type="kingdom">Animalia</named-content>
              </kwd><kwd>
                <named-content content-type="order">Pseudoscorpiones</named-content>
              </kwd><kwd>
                <named-content content-type="family">Atemnidae</named-content>
              </kwd></kwd-group><mixed-citation publication-type="journal"><person-group><name><surname>Hou</surname><given-names>Yanmeng</given-names></name><name><surname>Zhao</surname><given-names>Lingchen</given-names></name><name><surname>Zhang</surname><given-names>Feng</given-names></name></person-group><article-title>﻿First record of the genus <italic><tp:taxon-name><tp:taxon-name-part taxon-name-part-type="genus" reg="Catatemnus">Catatemnus</tp:taxon-name-part></tp:taxon-name></italic> Beier, 1932 from China, with the description of six new species (<tp:taxon-name><tp:taxon-name-part taxon-name-part-type="order">Pseudoscorpiones</tp:taxon-name-part></tp:taxon-name>, <tp:taxon-name><tp:taxon-name-part taxon-name-part-type="family">Atemnidae</tp:taxon-name-part></tp:taxon-name>)</article-title><source>Zookeys</source><day>03</day><month>07</month><year>2023</year><volume>1168</volume><fpage>295</fpage><lpage>327</lpage><pub-id pub-id-type="doi">10.3897/zookeys.1168.100798</pub-id></mixed-citation></tp:treatment-meta><tp:nomenclature><label>﻿</label><tp:taxon-name>
              <object-id xmlns:xlink="http://www.w3.org/1999/xlink" content-type="arpha" xlink:type="simple">7499EA7A-3D15-5778-8DC9-8A6A384841B2</object-id>
              <tp:taxon-name-part taxon-name-part-type="genus" reg="Catatemnus">Catatemnus</tp:taxon-name-part>
              <tp:taxon-name-part taxon-name-part-type="species" reg="tibetanus">tibetanus</tp:taxon-name-part>
              <object-id xmlns:xlink="http://www.w3.org/1999/xlink" content-type="zoobank" xlink:type="simple">https://zoobank.org/35D3757B-4668-4BA4-A512-7DB9EC52A87E</object-id>
            </tp:taxon-name><tp:taxon-status xmlns:xlink="http://www.w3.org/1999/xlink" xlink:type="simple">sp. nov.</tp:taxon-status><xref ref-type="fig" rid="F16">Figs 16</xref><xref ref-type="fig" rid="F17">, 17 (西藏猫伪蝎)</xref></tp:nomenclature><tp:treatment-sec sec-type="type material" id="SECID0E5NAI"><title>Type material.</title><p><bold><italic>Holotype</italic></bold>: China • ♂; Xizang Autonomous Region (Tibet), Motuo County, Beibeng Township, Jiangxin Village; <named-content xmlns:xlink="http://www.w3.org/1999/xlink" content-type="dwc:verbatimCoordinates" xlink:type="simple"><named-content content-type="geo-json" specific-use="{&#34;type&#34;:&#34;Point&#34;,&#34;coordinates&#34;:[95.179000,29.236650]}" id="NCID0EMOAI" xlink:type="simple">29°14.199'N, 95°10.740'E</named-content></named-content>; 850 m a.s.l.; 09 Aug. 2015; Yejie Lin leg.; Ps.–<abbrev xmlns:xlink="http://www.w3.org/1999/xlink" xlink:title="Museum of Hebei University" id="ABBRID0EROAI" xlink:type="simple">MHBU</abbrev>–XZ15080901.</p><p><bold>Diagnosis</bold> (♂). This new species is characterized by: two distinct developed eyespots, 1.32× longer than broad; palpal slightly stout, femur 2.44×, chela with pedicel 2.82×, chela without pedicel 2.62× longer than broad; distance between <abbrev xmlns:xlink="http://www.w3.org/1999/xlink" xlink:title="interior sub-terminal" id="ABBRID0EZOAI" xlink:type="simple">ist</abbrev> and <abbrev xmlns:xlink="http://www.w3.org/1999/xlink" xlink:title="interior sub-basal" id="ABBRID0E4OAI" xlink:type="simple">isb</abbrev> farther to distance between <abbrev xmlns:xlink="http://www.w3.org/1999/xlink" xlink:title="exterior sub-terminal" id="ABBRID0EBPAI" xlink:type="simple">est</abbrev> and <abbrev xmlns:xlink="http://www.w3.org/1999/xlink" xlink:title="exterior sub-basal" id="ABBRID0EFPAI" xlink:type="simple">esb</abbrev>; retrolateral surface of trochanter, prolateral surface of patella, femur and hand and base of chelal fingers granular.</p></tp:treatment-sec><tp:treatment-sec sec-type="description" id="SECID0EJPAI"><title>Description.</title><p><bold>Adult male</bold> (female unknown) (Figs <xref ref-type="fig" rid="F16">16</xref>, <xref ref-type="fig" rid="F17">17</xref>). <bold><italic>Color</italic></bold>: anterior half of carapace and pedipalps reddish brown, posterior half of carapace yellowish brown; tergites brown. <bold><italic>Carapace</italic></bold> (Figs <xref ref-type="fig" rid="F16">16B</xref>, <xref ref-type="fig" rid="F17">17A</xref>): length distinctly longer than breadth (1.32×); anterior half darker than posterior half; surface smooth, but with a medial furrow; with two distinct eyespots situated near anterior margin of carapace; anterior margin with four setae, posterior margin with eight setae, 40 in total, each seta acicular and very slightly curved. <bold><italic>Chelicera</italic></bold> (Fig. <xref ref-type="fig" rid="F17">17B–D</xref>): much smaller than carapace length; surface smooth; four setae (sbs absent; <abbrev xmlns:xlink="http://www.w3.org/1999/xlink" xlink:title="exterior seta" id="ABBRID0EOQAI" xlink:type="simple">es</abbrev> shorter than others) and two lyrifissures (exterior condylar lyrifissure and exterior lyrifissure) present on hand; movable finger with one galeal seta; <abbrev xmlns:xlink="http://www.w3.org/1999/xlink" xlink:title="basal seta" id="ABBRID0ESQAI" xlink:type="simple">bs</abbrev> dentate apically, <abbrev xmlns:xlink="http://www.w3.org/1999/xlink" xlink:title="interior seta" id="ABBRID0EWQAI" xlink:type="simple">is</abbrev> and <abbrev xmlns:xlink="http://www.w3.org/1999/xlink" xlink:title="laminal seta" id="ABBRID0E1QAI" xlink:type="simple">ls</abbrev> long and acute. Fixed finger with five large retrorse teeth and two or three small apical teeth, movable finger with a long broadly rounded subapical lobe; galea present, short and apically with five branchlets (Fig. <xref ref-type="fig" rid="F17">17C</xref>). Serrula interior connected to fixed finger for entire length, proximally modified to form velum, serrula exterior with 27 lamellae, the basal one longest; lamina exterior present. Rallum comprising four blades, the basal two blades shorter than others, the distal one dentated anteriorly, remainder smooth (Fig. <xref ref-type="fig" rid="F17">17D</xref>). <bold><italic>Pedipalp</italic></bold> (Figs <xref ref-type="fig" rid="F16">16C–E</xref>, <xref ref-type="fig" rid="F17">17E, F</xref>): stout, trochanter 1.74×, femur 2.44×, patella 1.98×, chela with pedicel (without pedicel) 2.82× (2.62×), hand without pedicel 1.50× longer than broad; movable chelal finger 0.66× longer than hand with pedicel. Setae generally long and acuminate. Retrolateral surface of trochanter, prolateral surface of patella, femur, and hand granular; trochanter with two well-developed conical tubercles. Fixed chelal finger with eight trichobothria, movable chelal finger with four trichobothria: <abbrev xmlns:xlink="http://www.w3.org/1999/xlink" xlink:title="exterior basal" id="ABBRID0ERRAI" xlink:type="simple">eb</abbrev> and <abbrev xmlns:xlink="http://www.w3.org/1999/xlink" xlink:title="exterior sub-basal" id="ABBRID0EVRAI" xlink:type="simple">esb</abbrev> situated at base of fixed finger on retrolateral face, <abbrev xmlns:xlink="http://www.w3.org/1999/xlink" xlink:title="exterior sub-basal" id="ABBRID0EZRAI" xlink:type="simple">esb</abbrev> slightly distal to <abbrev xmlns:xlink="http://www.w3.org/1999/xlink" xlink:title="exterior basal" id="ABBRID0E4RAI" xlink:type="simple">eb</abbrev>; <abbrev xmlns:xlink="http://www.w3.org/1999/xlink" xlink:title="interior basal" id="ABBRID0EBSAI" xlink:type="simple">ib</abbrev> and <abbrev xmlns:xlink="http://www.w3.org/1999/xlink" xlink:title="interior sub-basal" id="ABBRID0EFSAI" xlink:type="simple">isb</abbrev> situated at base of fixed finger on prolateral face, <abbrev xmlns:xlink="http://www.w3.org/1999/xlink" xlink:title="interior sub-basal" id="ABBRID0EJSAI" xlink:type="simple">isb</abbrev> slightly distal to <abbrev xmlns:xlink="http://www.w3.org/1999/xlink" xlink:title="interior basal" id="ABBRID0ENSAI" xlink:type="simple">ib</abbrev>; <abbrev xmlns:xlink="http://www.w3.org/1999/xlink" xlink:title="exterior sub-terminal" id="ABBRID0ERSAI" xlink:type="simple">est</abbrev> in the middle of fixed finger; <abbrev xmlns:xlink="http://www.w3.org/1999/xlink" xlink:title="exterior terminal" id="ABBRID0EVSAI" xlink:type="simple">et</abbrev> near sub-distal of fixed finger; <abbrev xmlns:xlink="http://www.w3.org/1999/xlink" xlink:title="exterior sub-terminal" id="ABBRID0EZSAI" xlink:type="simple">est</abbrev> midway between <abbrev xmlns:xlink="http://www.w3.org/1999/xlink" xlink:title="exterior terminal" id="ABBRID0E4SAI" xlink:type="simple">et</abbrev> and <abbrev xmlns:xlink="http://www.w3.org/1999/xlink" xlink:title="exterior sub-basal" id="ABBRID0EBTAI" xlink:type="simple">esb</abbrev>; <abbrev xmlns:xlink="http://www.w3.org/1999/xlink" xlink:title="interior terminal" id="ABBRID0EFTAI" xlink:type="simple">it</abbrev> distal to <abbrev xmlns:xlink="http://www.w3.org/1999/xlink" xlink:title="exterior sub-terminal" id="ABBRID0EJTAI" xlink:type="simple">est</abbrev> and proximal to <abbrev xmlns:xlink="http://www.w3.org/1999/xlink" xlink:title="exterior terminal" id="ABBRID0ENTAI" xlink:type="simple">et</abbrev>; <abbrev xmlns:xlink="http://www.w3.org/1999/xlink" xlink:title="interior sub-terminal" id="ABBRID0ERTAI" xlink:type="simple">ist</abbrev> situated very slightly distal to <abbrev xmlns:xlink="http://www.w3.org/1999/xlink" xlink:title="exterior sub-terminal" id="ABBRID0EVTAI" xlink:type="simple">est</abbrev>; <abbrev xmlns:xlink="http://www.w3.org/1999/xlink" xlink:title="interior terminal" id="ABBRID0EZTAI" xlink:type="simple">it</abbrev> closer to <abbrev xmlns:xlink="http://www.w3.org/1999/xlink" xlink:title="interior sub-terminal" id="ABBRID0E4TAI" xlink:type="simple">ist</abbrev> than to fingertip; distance between <abbrev xmlns:xlink="http://www.w3.org/1999/xlink" xlink:title="exterior sub-terminal" id="ABBRID0EBUAI" xlink:type="simple">est</abbrev> and <abbrev xmlns:xlink="http://www.w3.org/1999/xlink" xlink:title="exterior sub-basal" id="ABBRID0EFUAI" xlink:type="simple">esb</abbrev> shorter to that of <abbrev xmlns:xlink="http://www.w3.org/1999/xlink" xlink:title="interior sub-terminal" id="ABBRID0EJUAI" xlink:type="simple">ist</abbrev> and <abbrev xmlns:xlink="http://www.w3.org/1999/xlink" xlink:title="interior sub-basal" id="ABBRID0ENUAI" xlink:type="simple">isb</abbrev>; b and <abbrev xmlns:xlink="http://www.w3.org/1999/xlink" xlink:title="sub-basal" id="ABBRID0ERUAI" xlink:type="simple">sb</abbrev> situated at base of movable finger on retrolateral face; t in the middle of movable finger and at same level as <abbrev xmlns:xlink="http://www.w3.org/1999/xlink" xlink:title="exterior sub-terminal" id="ABBRID0EVUAI" xlink:type="simple">est</abbrev>; <abbrev xmlns:xlink="http://www.w3.org/1999/xlink" xlink:title="sub-basal" id="ABBRID0EZUAI" xlink:type="simple">sb</abbrev> closer to b than to <abbrev xmlns:xlink="http://www.w3.org/1999/xlink" xlink:title="sub-terminal" id="ABBRID0E4UAI" xlink:type="simple">st</abbrev>; <abbrev xmlns:xlink="http://www.w3.org/1999/xlink" xlink:title="sub-terminal" id="ABBRID0EBVAI" xlink:type="simple">st</abbrev> midway between t and <abbrev xmlns:xlink="http://www.w3.org/1999/xlink" xlink:title="sub-basal" id="ABBRID0EFVAI" xlink:type="simple">sb</abbrev> (Fig. <xref ref-type="fig" rid="F17">17F</xref>). Venom apparatus only present in fixed chelal finger, venom ducts curved and short, terminating in inflated nodus ramosus between <abbrev xmlns:xlink="http://www.w3.org/1999/xlink" xlink:title="exterior terminal" id="ABBRID0ENVAI" xlink:type="simple">et</abbrev> and <abbrev xmlns:xlink="http://www.w3.org/1999/xlink" xlink:title="exterior sub-terminal" id="ABBRID0ERVAI" xlink:type="simple">est</abbrev>. Both chelal fingers with a row of acute teeth, spaced contiguously along the margin, slightly rounded proximally: fixed chelal finger with 26 teeth; movable chelal finger with 32 teeth (nearly as large as teeth on fixed chelal finger); without accessory teeth (Fig. <xref ref-type="fig" rid="F17">17F</xref>). Sense spots absent; femur without long tactile setae. Movable chelal finger straight in lateral view (Figs <xref ref-type="fig" rid="F16">16E</xref>, <xref ref-type="fig" rid="F17">17F</xref>). <bold><italic>Opisthosoma</italic></bold>: typical, surface irregular grid decoration, all setae long and acuminate. Pleural membrane longitudinally striate, without setae. Tergites I–III and XI undivided, tergal chaetotaxy I–XI: 8: 7: 9: 6–6: 6–6: 6–5: 7–6: 6–7: 7–5: 7–6 + (2T): 12 (4T). Sternites divided, sternal chaetotaxy IV–XI: 6–5: 9–9: 8–7: 8–8: 7–7: 8–7: 8–7 + (4T): 12 + (4T). Anus (tergite XII and sternite XII) without raised rim. Anterior genital operculum with six setae on each side, posterior margin with four marginal setae on each side. <bold><italic>Legs</italic></bold> (Figs <xref ref-type="fig" rid="F16">16G–I</xref>, <xref ref-type="fig" rid="F17">17H, I</xref>): typical, fairly smooth, slightly stout; junction between femora and patellae I and II oblique. Femoropatella of leg IV 2.67× longer than deep; tibia 3.53× longer than deep; with basal tactile setae on tarsal segment: tarsus 3.82× longer than deep (TS= 0.11); subterminal tarsal setae arcuate and acute. Arolium slightly shorter than claws, not divided; claws smooth.</p><fig id="F16" position="float" orientation="portrait"><object-id xmlns:xlink="http://www.w3.org/1999/xlink" content-type="doi" xlink:type="simple">10.3897/zookeys.1168.100798.figure16</object-id><object-id xmlns:xlink="http://www.w3.org/1999/xlink" content-type="arpha" xlink:type="simple">5A384759-5CFD-5228-8D98-35775F4D1952</object-id><label>Figure 16.</label><caption><p><italic><tp:taxon-name><tp:taxon-name-part taxon-name-part-type="genus" reg="Catatemnus">Catatemnus</tp:taxon-name-part><tp:taxon-name-part taxon-name-part-type="species" reg="tibetanus">tibetanus</tp:taxon-name-part></tp:taxon-name></italic> sp. nov., holotype male <bold>A</bold> habitus (dorsal view) <bold>B</bold> carapace (dorsal view) <bold>C</bold> left pedipalp (dorsal view) <bold>D</bold> left chela (lateral view) <bold>E</bold> left chela fingers (lateral view) <bold>F</bold> genital area (ventral view) <bold>G</bold> tarsus of left leg IV (lateral view) <bold>H</bold> left leg I (lateral view) <bold>I</bold> left leg IV (lateral view). Scale bars: 1.00 mm (<bold>A</bold>); 0.20 mm (<bold>B–I</bold>).</p></caption><graphic xmlns:xlink="http://www.w3.org/1999/xlink" xlink:href="zookeys-1168-295_article-100798__-g016.jpg" position="float" orientation="portrait" xlink:type="simple" id="oo_872315.jpg"><uri content-type="original_file" xlink:type="simple">https://binary.pensoft.net/fig/872315</uri></graphic></fig><fig id="F17" position="float" orientation="portrait"><object-id xmlns:xlink="http://www.w3.org/1999/xlink" content-type="doi" xlink:type="simple">10.3897/zookeys.1168.100798.figure17</object-id><object-id xmlns:xlink="http://www.w3.org/1999/xlink" content-type="arpha" xlink:type="simple">04AEB426-0E4C-5D34-BCC4-E62196A24A92</object-id><label>Figure 17.</label><caption><p><italic><tp:taxon-name><tp:taxon-name-part taxon-name-part-type="genus" reg="Catatemnus">Catatemnus</tp:taxon-name-part><tp:taxon-name-part taxon-name-part-type="species" reg="tibetanus">tibetanus</tp:taxon-name-part></tp:taxon-name></italic> sp. nov., holotype male <bold>A</bold> carapace (dorsal view) <bold>B</bold> left chelicera (dorsal view) <bold>C</bold> galea <bold>D</bold> rallum <bold>E</bold> left pedipalp (dorsal view) <bold>F</bold> left chelal fingers (lateral view), with details of trichobothrial pattern <bold>G</bold> genital area (ventral view) <bold>H</bold> left leg I (lateral view) <bold>I</bold> left leg IV (lateral view). Scale bars: 0.20 mm (<bold>A, E, G–I</bold>); 0.10 mm (<bold>B–D, F</bold>). Abbreviations: <bold>b</bold> = basal; <bold><abbrev xmlns:xlink="http://www.w3.org/1999/xlink" xlink:title="sub-basal" id="ABBRID0EJZAI" xlink:type="simple">sb</abbrev></bold> = sub-basal; <bold><abbrev xmlns:xlink="http://www.w3.org/1999/xlink" xlink:title="sub-terminal" id="ABBRID0EOZAI" xlink:type="simple">st</abbrev></bold> = sub-terminal; <bold>t</bold> = terminal; <bold><abbrev xmlns:xlink="http://www.w3.org/1999/xlink" xlink:title="interior basal" id="ABBRID0EVZAI" xlink:type="simple">ib</abbrev></bold> = interior basal; <bold><abbrev xmlns:xlink="http://www.w3.org/1999/xlink" xlink:title="interior sub-basal" id="ABBRID0E1ZAI" xlink:type="simple">isb</abbrev></bold> = interior sub-basal; <bold><abbrev xmlns:xlink="http://www.w3.org/1999/xlink" xlink:title="interior sub-terminal" id="ABBRID0E6ZAI" xlink:type="simple">ist</abbrev></bold> = interior sub-terminal; <bold><abbrev xmlns:xlink="http://www.w3.org/1999/xlink" xlink:title="interior terminal" id="ABBRID0EE1AI" xlink:type="simple">it</abbrev></bold> = interior terminal; <bold><abbrev xmlns:xlink="http://www.w3.org/1999/xlink" xlink:title="exterior basal" id="ABBRID0EJ1AI" xlink:type="simple">eb</abbrev></bold> = exterior basal; <bold><abbrev xmlns:xlink="http://www.w3.org/1999/xlink" xlink:title="exterior sub-basal" id="ABBRID0EO1AI" xlink:type="simple">esb</abbrev></bold> = exterior sub-basal; <bold><abbrev xmlns:xlink="http://www.w3.org/1999/xlink" xlink:title="exterior sub-terminal" id="ABBRID0ET1AI" xlink:type="simple">est</abbrev></bold> = exterior sub-terminal; <bold><abbrev xmlns:xlink="http://www.w3.org/1999/xlink" xlink:title="exterior terminal" id="ABBRID0EY1AI" xlink:type="simple">et</abbrev></bold> = exterior terminal.</p></caption><graphic xmlns:xlink="http://www.w3.org/1999/xlink" xlink:href="zookeys-1168-295_article-100798__-g017.jpg" position="float" orientation="portrait" xlink:type="simple" id="oo_872316.jpg"><uri content-type="original_file" xlink:type="simple">https://binary.pensoft.net/fig/872316</uri></graphic></fig><p><bold>Dimensions</bold> (length/breadth or, in the case of the legs, length/depth in mm). Male: body length 3.34. Carapace 0.99/0.75. Pedipalp: trochanter 0.47/0.27, femur 0.83/0.34, patella 0.81/0.41, chela (with pedicel) 1.41/0.50, chela (without pedicel) 1.31/0.50, hand (with pedicel) 0.85/0.50, hand (without pedicel) 0.75/0.50, movable chelal finger length 0.56. Leg I: trochanter 0.20/0.16, femur 0.26/0.20, patella 0.42/0.19, tibia 0.44/0.13, tarsus 0.38/0.09. Leg IV: femoropatella 0.80/0.30, tibia 0.60/0.17, tarsus 0.42/0.11.</p></tp:treatment-sec><tp:treatment-sec sec-type="remarks" id="SECID0EF2AI"><title>Remarks.</title><p><italic><tp:taxon-name><tp:taxon-name-part taxon-name-part-type="genus" reg="Catatemnus">Catatemnus</tp:taxon-name-part><tp:taxon-name-part taxon-name-part-type="species" reg="tibetanus">tibetanus</tp:taxon-name-part></tp:taxon-name></italic> sp. nov. can be distinguished from <italic><tp:taxon-name><tp:taxon-name-part taxon-name-part-type="genus" reg="Chelifer">C.</tp:taxon-name-part><tp:taxon-name-part taxon-name-part-type="species" reg="birmanicus">birmanicus</tp:taxon-name-part></tp:taxon-name></italic> by the smaller body size (♂) (e.g., body length 3.34 mm vs 4.27 mm; palpal femur length 0.83 mm vs 1.09 mm; movable chelal finger length 0.56 mm vs 0.78 mm) and the trait of eyespots (with two distinct eyespots vs with two faint eyespots); from <italic><tp:taxon-name><tp:taxon-name-part taxon-name-part-type="genus" reg="Catatemnus">C.</tp:taxon-name-part><tp:taxon-name-part taxon-name-part-type="species" reg="concavus">concavus</tp:taxon-name-part></tp:taxon-name></italic> by the trait of eyespots (with two distinct eyespots vs with two faint eyespots) and the traits of pedipalps (the dorsal surfaces of femur and hand almost smooth vs with minute low granules everywhere except on fingers); from <italic><tp:taxon-name><tp:taxon-name-part taxon-name-part-type="genus" reg="Catatemnus">C.</tp:taxon-name-part><tp:taxon-name-part taxon-name-part-type="species" reg="monitor">monitor</tp:taxon-name-part></tp:taxon-name></italic> by the trait of eyespots (with two distinct eyespots vs no eyespots visible) and the stouter pedipalps (♂) (e.g., palpal femur 2.44× vs 2.25× longer than broad, length 0.83 mm vs 1.01 mm); from <italic><tp:taxon-name><tp:taxon-name-part taxon-name-part-type="genus" reg="Catatemnus">C.</tp:taxon-name-part><tp:taxon-name-part taxon-name-part-type="species" reg="nicobarensis">nicobarensis</tp:taxon-name-part></tp:taxon-name></italic> by the trait of eyespots (with two distinct eyespots vs with two indistinct eyespots) and the traits of the palpal trochanter (anterior surface granular vs smooth or almost smooth); from <italic><tp:taxon-name><tp:taxon-name-part taxon-name-part-type="genus" reg="Catatemnus">C.</tp:taxon-name-part><tp:taxon-name-part taxon-name-part-type="species" reg="thorelli">thorelli</tp:taxon-name-part></tp:taxon-name></italic> by the trait of furrow on the carapace (distinctly curved vs almost straight) and the stouter pedipalps (e.g., palpal femur 2.44× vs 2.82× longer than broad, length 0.83 mm vs 0.96 mm; movable chelal finger teeth length 0.56 mm vs 0.70 mm) (<xref ref-type="bibr" rid="B9">Thorell 1889</xref>; <xref ref-type="bibr" rid="B1">Balzan 1891</xref>; <xref ref-type="bibr" rid="B10">With 1906</xref>; <xref ref-type="bibr" rid="B2">Beier 1932</xref>).</p></tp:treatment-sec><tp:treatment-sec sec-type="distribution" id="SECID0E44AI"><title>Distribution.</title><p>Known only from the type locality.</p></tp:treatment-sec><tp:treatment-sec sec-type="etymology" id="SECID0EC5AI"><title>Etymology.</title><p>Named after the type locality, Tibet (China).</p></tp:treatment-sec><ref-list><ref id="B9"><mixed-citation xmlns:xlink="http://www.w3.org/1999/xlink" xlink:type="simple"><person-group><name name-style="western"><surname>Thorell</surname><given-names>T</given-names></name></person-group> (<year>1889</year>) <article-title>Aracnidi Artrogastri Birmani raccolti da L. Fea nel 1885–1887.</article-title><source>Annali del Museo Civico di Storia Naturale di Genova</source><volume>7</volume>(<issue>2</issue>): <fpage>521</fpage>–<lpage>729</lpage>. <ext-link xlink:href="10.5962/bhl.title.10400" ext-link-type="doi" xlink:type="simple">https://doi.org/10.5962/bhl.title.10400</ext-link></mixed-citation></ref><ref id="B1"><mixed-citation xmlns:xlink="http://www.w3.org/1999/xlink" xlink:type="simple"><person-group><name name-style="western"><surname>Balzan</surname><given-names>L</given-names></name></person-group> (<year>1891</year>) <article-title>Voyage de M. E. Simon au Venezuela (Décembre 1887 - Avril 1888). Arachnides. Chernetes (<tp:taxon-name><tp:taxon-name-part taxon-name-part-type="order">Pseudoscorpiones</tp:taxon-name-part></tp:taxon-name>).</article-title><source>Annales de la Société Entomologique de France</source><volume>60</volume>: <fpage>497</fpage>–<lpage>512</lpage>.</mixed-citation></ref><ref id="B10"><mixed-citation xmlns:xlink="http://www.w3.org/1999/xlink" xlink:type="simple"><person-group><name name-style="western"><surname>With</surname><given-names>CJ</given-names></name></person-group> (<year>1906</year>) The Danish expedition to Siam 1899–1900. III. Chelonethi. An account of the Indian false-scorpions together with studies on the anatomy and classification of the order. Oversigt over det Konigelige Danske Videnskabernes Selskabs Forhandlinger (7)3: 1–214.</mixed-citation></ref><ref id="B2"><mixed-citation xmlns:xlink="http://www.w3.org/1999/xlink" xlink:type="simple"><person-group><name name-style="western"><surname>Beier</surname><given-names>M</given-names></name></person-group> (<year>1932</year>) <tp:taxon-name><tp:taxon-name-part taxon-name-part-type="order">Pseudoscorpionidea</tp:taxon-name-part></tp:taxon-name> II. Subord. C. Cheliferinea. Tierreich 58: [i–xxi,] 1–294. <ext-link xlink:href="10.1515/9783111385402" ext-link-type="doi" xlink:type="simple">https://doi.org/10.1515/9783111385402</ext-link></mixed-citation></ref></ref-list></tp:taxon-treatment>
